# Supplementary material for: Susceptibility of mice to primary Echinostoma caproni infections is associated with metabolic and structural changes
Source: Front Immunol. 2026 Apr 21;17:1720183. doi: 10.3389/fimmu.2026.1720183 (PMC13139024; doi:10.3389/fimmu.2026.1720183)
Supplement: Supplementary file 1 [file Table1.xlsx]

## Sheet: Sheet1
Supplementary Table S1. Proteins expressed between intestinal epithelial cells of naïve control mice ICR versus exposed to primary infection by Echinostoma caproni. A subset of 107 proteins—comprising 59 upregulated (blue) and 48 downregulated proteins (red)—reached statistical significance (adjusted p < 0.05).
ID UnitProt	Protein	LogFC
Q64339	Ubiquitin-like protein ISG15	5.50856993832762
P51162	Gastrotropin	5.32806645212725
Q8K1F9	Lactase-like protein	4.60180756880205
Q08731	Lithostathine-2	4.49121457018189
P17534	Alpha-defensin-related sequence 2	3.91775453853877
P97449	Aminopeptidase N	3.91624881378057
P35230	Regenerating islet-derived protein 3-beta	3.30509044159682
P55050	Fatty acid-binding protein, intestinal	3.15091635322453
P11928	2'-5'-oligoadenylate synthase 1A	2.78367397356091
Q8R0I0	Angiotensin-converting enzyme 2	2.77284408109626
P03921	NADH-ubiquinone oxidoreductase chain 5	2.68711182667416
P16406	Glutamyl aminopeptidase	2.62080431996632
Q60997	Deleted in malignant brain tumors 1 protein	2.59873559093463
Q9CPU4	Microsomal glutathione S-transferase 3	2.58439589533836
O35206	Collagen alpha-1(XV) chain	2.56907191410209
Q8QZR5	Alanine aminotransferase 1	2.43066348220777
Q8K419	Galectin-4	2.3915007934301
Q8C3K6	Sodium/glucose cotransporter 1	2.31780041553088
Q07797	Galectin-3-binding protein	2.29882341667366
O08573	Galectin-9	2.29277578640207
Q3TIW9	Ectonucleotide pyrophosphatase/phosphodiesterase family member 7	2.2483811974943
P00405	Cytochrome c oxidase subunit 2	2.18719260426042
Q61847	Meprin A subunit beta	2.15796827983812
Q9QUH0	Glutaredoxin-1	2.15376686479838
Q6T3U4	NPC1-like intracellular cholesterol transporter 1	2.10248989609159
P28843	Dipeptidyl peptidase 4	2.09547821682162
Q6P1B1	Xaa-Pro aminopeptidase 1	2.0882318138494
P61804	Dolichyl-diphosphooligosaccharide--protein glycosyltransferase subunit DAD1	2.06286873825875
Q64133	Amine oxidase [flavin-containing] A	2.01172809436304
P19467	Mucin-13	2.00581788960811
P31809	Carcinoembryonic antigen-related cell adhesion molecule 1	1.9803714274112
Q99JG3	Annexin A13	1.89275259726714
Q00519	Xanthine dehydrogenase/oxidase	1.89058287319452
Q8CHR6	Dihydropyrimidine dehydrogenase [NADP(+)]	1.86206361350861
Q99KE1	NAD-dependent malic enzyme, mitochondrial	1.84392985939374
Q9D8I3	Glyoxalase domain-containing protein 5	1.76214408372581
O35955	Proteasome subunit beta type-10	1.70519493816177
E9Q7P9	Cadherin-related family member 2	1.68182817461054
P10852	4F2 cell-surface antigen heavy chain	1.66873297514613
P01887	Beta-2-microglobulin	1.66521920321933
Q61391	Neprilysin	1.64006014234471
P28063	Proteasome subunit beta type-8	1.60650280403487
P14094	Sodium/potassium-transporting ATPase subunit beta-1	1.58174277827636
Q8VCN5	Cystathionine gamma-lyase	1.57705757554092
P23492	Purine nucleoside phosphorylase	1.5640640970347
Q9CPY7	Cytosol aminopeptidase	1.53872732135082
P29758	Ornithine aminotransferase, mitochondrial	1.52937300354369
Q8R0Y6	Cytosolic 10-formyltetrahydrofolate dehydrogenase	1.52469987807038
Q99LB2	Dehydrogenase/reductase SDR family member 4	1.45478970278675
Q9R111	Guanine deaminase	1.41876149924575
P51432	1-phosphatidylinositol 4,5-bisphosphate phosphodiesterase beta-3	1.4014916341058
Q91V76	Ester hydrolase C11orf54 homolog	1.39411472119053
P55292	Desmocollin-2	1.389145923845
Q9R0H0	Peroxisomal acyl-coenzyme A oxidase 1	1.34306427653651
P09470	Angiotensin-converting enzyme	1.33806598427338
Q60737	Casein kinase II subunit alpha	1.33790343064226
Q9CQX2	Cytochrome b5 type B	1.2154944279333
Q9JMH6	Thioredoxin reductase 1, cytoplasmic	1.18758016534344
Q68FL4	Putative adenosylhomocysteinase 3	1.01404781623966
P15379	CD44 antigen	-1.13602223174108
O35685	Nuclear migration protein nudC	-1.21845266489049
P49290	Eosinophil peroxidase	-1.2769479704812
O35639	Annexin A3	-1.34918956275128
Q9D8S4	Oligoribonuclease, mitochondrial	-1.39288326002302
P05064	Fructose-bisphosphate aldolase A	-1.41802459824292
Q04447	Creatine kinase B-type	-1.42794467644491
Q6Q477	Plasma membrane calcium-transporting ATPase 4	-1.60486270511675
P97494	Glutamate--cysteine ligase catalytic subunit	-1.61799184899632
Q9DCM0	Persulfide dioxygenase ETHE1, mitochondrial	-1.63310328345439
P10107	Annexin A1	-1.63348837084902
P16045	Galectin-1	-1.66230997829379
P26041	Moesin	-1.69849620263181
Q3B7Z2	Oxysterol-binding protein 1	-1.70959291259771
O08529	Calpain-2 catalytic subunit	-1.73373593596728
O70493	Sorting nexin-12	-1.73908237253064
P26039	Talin-1	-1.79320731780902
Q62188	Dihydropyrimidinase-related protein 3	-1.80038446525834
Q8CI94	Glycogen phosphorylase, brain form	-1.81102064684548
P10833	Ras-related protein R-Ras	-1.83654906056821
P37804	Transgelin	-1.9340515443864
P47713	Cytosolic phospholipase A2	-2.04777282057229
Q09014	Neutrophil cytosol factor 1	-2.17150443325954
P16125	L-lactate dehydrogenase B chain	-2.20446719224287
Q505B7	Protein archease	-2.27860394533257
P31725	Protein S100-A9	-2.45035041007357
P97315	Cysteine and glycine-rich protein 1	-2.61506687014079
Q78KK3	Solute carrier family 22 member 18	-2.63420128441394
Q9CQD1	Ras-related protein Rab-5A	-2.66128100657075
P07310	Creatine kinase M-type	-2.67710388356937
P01869	Ig gamma-1 chain C region, membrane-bound form	-2.7291011930743
Q9R112	Sulfide:quinone oxidoreductase, mitochondrial	-2.75255821063952
P17892	Pancreatic lipase-related protein 2	-2.77551199589782
Q3TMQ6	Angiogenin-4	-2.79622544545221
Q60870	Receptor expression-enhancing protein 5	-2.9592345127787
Q61878	Bone marrow proteoglycan	-2.97234117810318
P20152	Vimentin	-2.9815467011
Q3ULJ0	Glycerol-3-phosphate dehydrogenase 1-like protein	-3.0142747567311
Q3UW68	Calpain-13	-3.13985090081147
Q64213	Splicing factor 1	-3.28112613037126
Q2KHK6	Gasdermin-C2	-3.51088869251995
P62751	60S ribosomal protein L23a	-3.62033444472626
P97425	Eosinophil cationic protein 2	-3.65043898250681
P01794	Ig heavy chain V region HPCG14	-3.9085639512968
P15119	Mast cell protease 2	-5.59843206988775
Q80ZA0	Intelectin-1b	-6.10579084431862
P11034	Mast cell protease 1	-6.46189840080007
Q64GA5	Cytosolic phospholipase A2 gamma	-7.27665495872276
