# Supplementary material for: Susceptibility of mice to primary Echinostoma caproni infections is associated with metabolic and structural changes
Source: Front Immunol. 2026 Apr 21;17:1720183. doi: 10.3389/fimmu.2026.1720183 (PMC13139024; doi:10.3389/fimmu.2026.1720183)
Supplement: Supplementary file 2 [file Table2.xlsx]

## Sheet: Molecular function
Supplementary Table S2. Differentially expressed proteins between intestinal epithelial cells of naïve control mice ICR versus exposed to primary infection by Echinostoma caproni. Proteins are categorised into three principal Gene Ontology (GO) categories: molecular function (sheet 1), biological processes (sheet 2), and cellular components (sheet 3).
Molecular function
Upregulated proteins
ID	Description	Gene Ratio	Bg Ratio	p-value	adjusted p-value	q value	gene ID	Count
GO:0008238	exopeptidase activity	8/57	33/1673	7.88872314280426e-06	7.88872314280426e-06	0.00128710746014175	Anpep/Dpp4/Xpnpep1/Enpep/Ace2/Lap3/Mme/Ace	8
GO:0008237	metallopeptidase activity	8/57	39/1673	2.97931847415746e-05	2.97931847415746e-05	0.00174735057462318	Anpep/Xpnpep1/Enpep/Ace2/Lap3/Mme/Mep1b/Ace	8
GO:0008235	metalloexopeptidase activity	6/57	20/1673	3.21287041140391e-05	3.21287041140391e-05	0.00174735057462318	Anpep/Xpnpep1/Enpep/Ace2/Lap3/Ace	6
GO:0046914	transition metal ion binding	13/57	115/1673	7.22951170505839e-05	7.22951170505839e-05	0.00294887977443171	Anpep/Xpnpep1/Enpep/Lap3/Xdh/Dpyd/Mme/4931406C07Rik/COX2/Mep1b/Ace/Txnrd1/Gda	13
GO:0008233	peptidase activity	11/57	99/1673	0.000335912161728816	0.000335912161728816	0.010961344224835	Anpep/Dpp4/Xpnpep1/Enpep/Psmb10/Ace2/Lap3/Psmb8/Mme/Mep1b/Ace	11
GO:0004177	aminopeptidase activity	5/57	20/1673	0.000403195604713353	0.000403195604713353	0.0109640910053631	Anpep/Dpp4/Xpnpep1/Enpep/Lap3	5
GO:0070006	metalloaminopeptidase activity	4/57	12/1673	0.000489538781894077	0.000489538781894077	0.0114103024351251	Anpep/Xpnpep1/Enpep/Lap3	4
GO:0071949	FAD binding	4/57	13/1673	0.000689236802516323	0.000689236802516323	0.0140568032092145	Xdh/Dpyd/Txnrd1/Acox1	4
GO:0050660	flavin adenine dinucleotide binding	5/57	32/1673	0.00382631213575128	0.00382631213575128	0.0681568563271868	Maoa/Xdh/Dpyd/Txnrd1/Acox1	5
GO:0004175	endopeptidase activity	7/57	62/1673	0.00417735571037597	0.00417735571037597	0.0681568563271868	Dpp4/Psmb10/Ace2/Psmb8/Mme/Mep1b/Ace	7
GO:0005516	calmodulin binding	4/57	23/1673	0.00661427374971519	0.00661427374971519	0.0901733162829011	Ceacam1/Plcb3/Ace/Cth	4
GO:0004222	metalloendopeptidase activity	3/57	12/1673	0.00663210197177466	0.00663210197177466	0.0901733162829011	Mme/Mep1b/Ace	3
GO:0008270	zinc ion binding	7/57	70/1673	0.00822849015716279	0.00822849015716279	0.103272548531193	Anpep/Enpep/Mme/4931406C07Rik/Mep1b/Ace/Gda	7
GO:0140096	catalytic activity acting on a protein	14/57	215/1673	0.0103420660243499	0.0103420660243499	0.120527837125883	Anpep/Dpp4/Xpnpep1/Enpep/Glrx/Psmb10/Ace2/Lap3/Csnk2a1/Psmb8/Mme/Mep1b/Ace/Txnrd1	14
GO:0042803	protein homodimerization activity	10/57	133/1673	0.0121727764349846	0.0121727764349846	0.132405638415622	Dpp4/Xpnpep1/Defa-rs2/B2m/Ceacam1/Xdh/Dpyd/Mme/Muc13/Acox1	10
GO:0030170	pyridoxal phosphate binding	3/57	17/1673	0.0181621236905199	0.0181621236905199	0.171877990001071	Gpt/Oat/Cth	3
GO:0070279	vitamin B6 binding	3/57	17/1673	0.0181621236905199	0.0181621236905199	0.171877990001071	Gpt/Oat/Cth	3
GO:0016491	oxidoreductase activity	13/57	208/1673	0.0189620234130214	0.0189620234130214	0.171877990001071	Glrx/Maoa/Mgst3/ND5/Aldh1l1/Xdh/Dpyd/COX2/Me2/Dhrs4/Txnrd1/Acox1/Cyb5b	13
GO:0046983	protein dimerization activity	11/57	166/1673	0.0209943845888965	0.0209943845888965	0.180284188990524	Dpp4/Xpnpep1/Defa-rs2/B2m/Ceacam1/Atp1b1/Xdh/Dpyd/Mme/Muc13/Acox1	11
Downregulated proteins
ID	Description	Gene Ratio	Bg Ratio	p-value	adjusted p-value	q value	gene ID	Count
GO:0005509	calcium ion binding	9/44	84/1673	0.000220793202279595	0.000220793202279595	0.018476904822345	Pla2g4c/Itlnb/Capn13/Pnliprp2/Anxa1/Anxa3/S100a9/Capn2/Pla2g4a	9
GO:0005543	phospholipid binding	9/44	84/1673	0.000220793202279595	0.000220793202279595	0.018476904822345	Pla2g4c/Tln1/Anxa1/Gsdmc2/Ncf1/Anxa3/Pla2g4a/Snx12/Osbp	9
GO:0035091	phosphatidylinositol binding	6/44	38/1673	0.000343100146328084	0.000343100146328084	0.0191413765846194	Tln1/Gsdmc2/Ncf1/Pla2g4a/Snx12/Osbp	6
GO:0005544	calcium-dependent phospholipid binding	4/44	16/1673	0.000602415161464421	0.000602415161464421	0.0252063185981166	Pla2g4c/Anxa1/Anxa3/Pla2g4a	4
GO:0004540	ribonuclease activity	3/44	11/1673	0.00241855299863423	0.00241855299863423	0.0809578793227036	Rexo2/Ang4/Ear2	3
GO:0004620	phospholipase activity	3/44	13/1673	0.00404023299229067	0.00404023299229067	0.0854033145814197	Pla2g4c/Pnliprp2/Pla2g4a	3
GO:0016247	channel regulator activity	3/44	13/1673	0.00404023299229067	0.00404023299229067	0.0854033145814197	Gpd1l/Atp2b4/Cd44	3
GO:1901981	phosphatidylinositol phosphate binding	4/44	26/1673	0.00408217101143893	0.00408217101143893	0.0854033145814197	Gsdmc2/Pla2g4a/Snx12/Osbp	4

## Sheet: Biological process
Supplementary Table S2. Differentially expressed proteins between intestinal epithelial cells of naïve control mice ICR versus exposed to primary infection by Echinostoma caproni. Proteins are categorised into three principal Gene Ontology (GO) categories: molecular function (sheet 1), biological processes (sheet 2), and cellular components (sheet 3).
Biological process
Upregulated proteins
ID	Description	Gene Ratio	Bg Ratio	p-value	adjusted p-value	q value	gene ID	Count
GO:0061844	antimicrobial humoral immune response mediated by antimicrobial peptide	"6/55"	17/1680	8.76617347857539e-06	8.76617347857539e-06	0.00949515000995166	Defa-rs2/Reg3b/Lgals4/B2m/Reg2/Dmbt1	6
GO:0042742	defense response to bacterium	"8/55"	41/1680	3.25233017520179e-05	3.25233017520179e-05	0.0125369293779767	Isg15/Oas1a/Defa-rs2/Reg3b/Lgals4/B2m/Dmbt1/Lgals9	8
GO:0019730	antimicrobial humoral response	"6/55"	21/1680	3.47232737873991e-05	3.47232737873991e-05	0.0125369293779767	Defa-rs2/Reg3b/Lgals4/B2m/Reg2/Dmbt1	6
GO:0043171	peptide catabolic process	"5/55"	15/1680	7.32687254912354e-05	7.32687254912354e-05	0.0198403996132845	Anpep/Xpnpep1/Enpep/Mme/Ace	5
GO:0009264	deoxyribonucleotide catabolic process	"4/55"	10/1680	0.000186827774374971	0.000186827774374971	0.0310285461819162	Pnp/Xdh/Dpyd/Gda	4
GO:0019731	antibacterial humoral response	"4/55"	10/1680	0.000186827774374971	0.000186827774374971	0.0310285461819162	Defa-rs2/Lgals4/B2m/Dmbt1	4
GO:0002706	regulation of lymphocyte mediated immunity	"5/55"	19/1680	0.000256586895129507	0.000256586895129507	0.0310285461819162	Dpp4/B2m/Ceacam1/Pnp/Lgals9	5
GO:0003073	regulation of systemic arterial blood pressure	"4/55"	11/1680	0.000286463740260646	0.000286463740260646	0.0310285461819162	Enpep/Ace2/Plcb3/Ace	4
GO:0009162	deoxyribonucleoside monophosphate metabolic process	"4/55"	11/1680	0.000286463740260646	0.000286463740260646	0.0310285461819162	Pnp/Xdh/Dpyd/Gda	4
GO:1901658	glycosyl compound catabolic process	"4/55"	11/1680	0.000286463740260646	0.000286463740260646	0.0310285461819162	Pnp/Xdh/Dpyd/Gda	4
GO:0006959	humoral immune response	"6/55"	31/1680	0.000365518148843209	0.000365518148843209	0.035992169871738	Defa-rs2/Reg3b/Lgals4/B2m/Reg2/Dmbt1	6
GO:0006144	purine nucleobase metabolic process	"4/55"	13/1680	0.000590946601003188	0.000590946601003188	0.0533407063537088	Pnp/Xdh/Dpyd/Gda	4
GO:0009116	nucleoside metabolic process	"4/55"	14/1680	0.000807289593754454	0.000807289593754454	0.0546513810508772	Pnp/Xdh/Dpyd/Gda	4
GO:0009261	ribonucleotide catabolic process	"4/55"	14/1680	0.000807289593754454	0.000807289593754454	0.0546513810508772	Pnp/Xdh/Dpyd/Gda	4
GO:0031341	regulation of cell killing	"4/55"	14/1680	0.000807289593754454	0.000807289593754454	0.0546513810508772	B2m/Ceacam1/Pnp/Lgals9	4
GO:0050829	defense response to Gram-negative bacterium	"4/55"	14/1680	0.000807289593754454	0.000807289593754454	0.0546513810508772	Defa-rs2/Reg3b/B2m/Dmbt1	4
GO:0002703	regulation of leukocyte mediated immunity	"5/55"	25/1680	0.00100859294554162	0.00100859294554162	0.0642626712670171	Dpp4/B2m/Ceacam1/Pnp/Lgals9	5
GO:0002832	negative regulation of response to biotic stimulus	"4/55"	16/1680	0.00139763233956484	0.00139763233956484	0.0796766580283779	Isg15/Oas1a/Ceacam1/Lgals9	4
GO:0072523	purine-containing compound catabolic process	"4/55"	16/1680	0.00139763233956484	0.00139763233956484	0.0796766580283779	Pnp/Xdh/Dpyd/Gda	4
GO:0008283	cell population proliferation	"15/55"	206/1680	0.00169247548427706	0.00169247548427706	0.0839915926956973	Dpp4/Enpep/Reg3b/B2m/Psmb10/Ceacam1/Pnp/Ace2/Xdh/Reg2/Dmbt1/Lgals9/Ace/Txnrd1/Cth	15
GO:0009112	nucleobase metabolic process	"4/55"	17/1680	0.00178349494693973	0.00178349494693973	0.0839915926956973	Pnp/Xdh/Dpyd/Gda	4
GO:0009394	2'-deoxyribonucleotide metabolic process	"4/55"	17/1680	0.00178349494693973	0.00178349494693973	0.0839915926956973	Pnp/Xdh/Dpyd/Gda	4
GO:0019692	deoxyribose phosphate metabolic process	"4/55"	17/1680	0.00178349494693973	0.00178349494693973	0.0839915926956973	Pnp/Xdh/Dpyd/Gda	4
GO:0009617	response to bacterium	"9/55"	91/1680	0.00216912476259917	0.00216912476259917	0.0897686455504026	Isg15/Oas1a/Defa-rs2/Reg3b/Lgals4/B2m/Dmbt1/Lgals9/Ace	9
GO:0009262	deoxyribonucleotide metabolic process	"4/55"	18/1680	0.00223767323456543	0.00223767323456543	0.0897686455504026	Pnp/Xdh/Dpyd/Gda	4
GO:0098742	cell-cell adhesion via plasma-membrane adhesion molecules	"4/55"	18/1680	0.00223767323456543	0.00223767323456543	0.0897686455504026	Ceacam1/Cdhr2/Lgals9/Dsc2	4
GO:1901657	glycosyl compound metabolic process	"4/55"	18/1680	0.00223767323456543	0.00223767323456543	0.0897686455504026	Pnp/Xdh/Dpyd/Gda	4
GO:0002443	leukocyte mediated immunity	"6/55"	44/1680	0.00252047585856055	0.00252047585856055	0.0907871084500494	Dpp4/B2m/Ceacam1/Pnp/Lgals9/Ace	6
GO:0015849	organic acid transport	"6/55"	44/1680	0.00252047585856055	0.00252047585856055	0.0907871084500494	Ceacam1/Fabp2/Ace2/Fabp6/Slc3a2/Ace	6
GO:0046942	carboxylic acid transport	"6/55"	44/1680	0.00252047585856055	0.00252047585856055	0.0907871084500494	Ceacam1/Fabp2/Ace2/Fabp6/Slc3a2/Ace	6
GO:0001909	leukocyte mediated cytotoxicity	"4/55"	19/1680	0.00276596292508168	0.00276596292508168	0.0907871084500494	B2m/Ceacam1/Pnp/Lgals9	4
GO:0050830	defense response to Gram-positive bacterium	"4/55"	19/1680	0.00276596292508168	0.00276596292508168	0.0907871084500494	Defa-rs2/Reg3b/B2m/Dmbt1	4
GO:0098739	import across plasma membrane	"4/55"	19/1680	0.00276596292508168	0.00276596292508168	0.0907871084500494	Atp1b1/Ace2/Slc5a1/Slc3a2	4
GO:1901565	organonitrogen compound catabolic process	"16/55"	241/1680	0.00308102027882146	0.00308102027882146	0.0940590747473138	Isg15/Anpep/Dpp4/Xpnpep1/Enpep/Maoa/Psmb10/Ceacam1/Pnp/Xdh/Dpyd/Psmb8/Mme/Oat/Ace/Gda	16
GO:0009166	nucleotide catabolic process	"4/55"	20/1680	0.0033740447143988	0.0033740447143988	0.0940590747473138	Pnp/Xdh/Dpyd/Gda	4
GO:0007156	homophilic cell adhesion via plasma membrane adhesion molecules	"3/55"	10/1680	0.00338667514031873	0.00338667514031873	0.0940590747473138	Ceacam1/Cdhr2/Dsc2	3
GO:0009151	purine deoxyribonucleotide metabolic process	"3/55"	10/1680	0.00338667514031873	0.00338667514031873	0.0940590747473138	Pnp/Xdh/Gda	3
GO:0055078	sodium ion homeostasis	"3/55"	10/1680	0.00338667514031873	0.00338667514031873	0.0940590747473138	Anpep/Atp1b1/Ace	3
GO:0055117	regulation of cardiac muscle contraction	"3/55"	10/1680	0.00338667514031873	0.00338667514031873	0.0940590747473138	Atp1b1/Ace2/Dsc2	3
GO:0003008	system process	"14/55"	199/1680	0.00349755330359853	0.00349755330359853	0.0947100618263917	Anpep/Enpep/B2m/Ceacam1/Atp1b1/Fabp2/Ace2/Lctl/Plcb3/Mme/Slc5a1/Muc13/Ace/Dsc2	14
GO:0002449	lymphocyte mediated immunity	"5/55"	33/1680	0.00368812275489913	0.00368812275489913	0.0974346165543314	Dpp4/B2m/Ceacam1/Pnp/Lgals9	5
GO:0098542	defense response to other organism	"11/55"	138/1680	0.00393976536575213	0.00393976536575213	0.0993524509121628	Isg15/Oas1a/Dpp4/Defa-rs2/Reg3b/Lgals4/B2m/Ceacam1/Reg2/Dmbt1/Lgals9	11
GO:0003013	circulatory system process	"8/55"	81/1680	0.0039441667830533	0.0039441667830533	0.0993524509121628	Enpep/Ceacam1/Atp1b1/Ace2/Plcb3/Slc5a1/Ace/Dsc2	8
GO:0015711	organic anion transport	"6/55"	49/1680	0.004399355630007	0.004399355630007	0.104841719896649	Ceacam1/Fabp2/Ace2/Fabp6/Slc3a2/Ace	6
GO:0002708	positive regulation of lymphocyte mediated immunity	"3/55"	11/1680	0.00454925441534052	0.00454925441534052	0.104841719896649	Dpp4/B2m/Pnp	3
GO:0006942	regulation of striated muscle contraction	"3/55"	11/1680	0.00454925441534052	0.00454925441534052	0.104841719896649	Atp1b1/Ace2/Dsc2	3
GO:0009154	purine ribonucleotide catabolic process	"3/55"	11/1680	0.00454925441534052	0.00454925441534052	0.104841719896649	Pnp/Xdh/Gda	3
GO:0050777	negative regulation of immune response	"4/55"	22/1680	0.00485156706740184	0.00485156706740184	0.109479441060449	Isg15/Oas1a/Ceacam1/Lgals9	4
GO:0009607	response to biotic stimulus	"13/55"	185/1680	0.00508389643734322	0.00508389643734322	0.112380868614955	Isg15/Oas1a/Dpp4/Defa-rs2/Reg3b/Lgals4/B2m/Ceacam1/Cdhr2/Reg2/Dmbt1/Lgals9/Ace	13
GO:0009161	ribonucleoside monophosphate metabolic process	"4/55"	23/1680	0.00573155741042218	0.00573155741042218	0.124163633164725	Pnp/Xdh/Dpyd/Gda	4
GO:0002228	natural killer cell mediated immunity	"3/55"	12/1680	0.00592591359680729	0.00592591359680729	0.125276928238904	Dpp4/Ceacam1/Lgals9	3
GO:0046434	organophosphate catabolic process	"5/55"	37/1680	0.00612992549740411	0.00612992549740411	0.125276928238904	Pnp/Xdh/Dpyd/Plcb3/Gda	5
GO:0050863	regulation of T cell activation	"5/55"	37/1680	0.00612992549740411	0.00612992549740411	0.125276928238904	Dpp4/B2m/Ceacam1/Pnp/Lgals9	5
GO:0044419	biological process involved in interspecies interaction between organisms	"14/55"	212/1680	0.00629510046969337	0.00629510046969337	0.126270143924259	Isg15/Oas1a/Dpp4/Defa-rs2/Reg3b/Lgals4/B2m/Ceacam1/Ace2/Reg2/Dmbt1/Lgals9/Slc3a2/Ace	14
GO:0098657	import into cell	"4/55"	24/1680	0.00671239878913327	0.00671239878913327	0.129831923947709	Atp1b1/Ace2/Slc5a1/Slc3a2	4
GO:1901292	nucleoside phosphate catabolic process	"4/55"	24/1680	0.00671239878913327	0.00671239878913327	0.129831923947709	Pnp/Xdh/Dpyd/Gda	4
GO:1903706	regulation of hemopoiesis	"5/55"	38/1680	0.00688482751876071	0.00688482751876071	0.130830794400827	Isg15/B2m/Ceacam1/Pnp/Lgals9	5
GO:0030856	regulation of epithelial cell differentiation	"3/55"	13/1680	0.00752640369554854	0.00752640369554854	0.138174297996779	Ceacam1/Xdh/Dmbt1	3
GO:0046037	GMP metabolic process	"3/55"	13/1680	0.00752640369554854	0.00752640369554854	0.138174297996779	Pnp/Xdh/Gda	3
GO:0050870	positive regulation of T cell activation	"4/55"	25/1680	0.00779883799743643	0.00779883799743643	0.140789549111616	Dpp4/B2m/Pnp/Lgals9	4
GO:0022409	positive regulation of cell-cell adhesion	"5/55"	40/1680	0.0085865874988064	0.0085865874988064	0.150010161906142	Dpp4/B2m/Ceacam1/Pnp/Lgals9	5
GO:1903037	regulation of leukocyte cell-cell adhesion	"5/55"	40/1680	0.0085865874988064	0.0085865874988064	0.150010161906142	Dpp4/B2m/Ceacam1/Pnp/Lgals9	5
GO:0008015	blood circulation	"7/55"	74/1680	0.00895150784038409	0.00895150784038409	0.152240943308332	Enpep/Ceacam1/Atp1b1/Ace2/Plcb3/Ace/Dsc2	7
GO:0015718	monocarboxylic acid transport	"4/55"	26/1680	0.0089953832392095	0.0089953832392095	0.152240943308332	Ceacam1/Fabp2/Fabp6/Ace	4
GO:0006195	purine nucleotide catabolic process	"3/55"	14/1680	0.00935888935967418	0.00935888935967418	0.155956229167688	Pnp/Xdh/Gda	3
GO:0042110	T cell activation	"6/55"	58/1680	0.0101423888354152	0.0101423888354152	0.164166796436345	Dpp4/B2m/Psmb10/Ceacam1/Pnp/Lgals9	6
GO:0009123	nucleoside monophosphate metabolic process	"4/55"	27/1680	0.0103062925653916	0.0103062925653916	0.164166796436345	Pnp/Xdh/Dpyd/Gda	4
GO:0042098	T cell proliferation	"4/55"	27/1680	0.0103062925653916	0.0103062925653916	0.164166796436345	Psmb10/Ceacam1/Pnp/Lgals9	4
GO:0043207	response to external biotic stimulus	"12/55"	180/1680	0.0110188796289221	0.0110188796289221	0.169596710528047	Isg15/Oas1a/Dpp4/Defa-rs2/Reg3b/Lgals4/B2m/Ceacam1/Reg2/Dmbt1/Lgals9/Ace	12
GO:0051707	response to other organism	"12/55"	180/1680	0.0110188796289221	0.0110188796289221	0.169596710528047	Isg15/Oas1a/Dpp4/Defa-rs2/Reg3b/Lgals4/B2m/Ceacam1/Reg2/Dmbt1/Lgals9/Ace	12
GO:0002456	T cell mediated immunity	"3/55"	15/1680	0.011430060131312	0.011430060131312	0.169596710528047	Dpp4/B2m/Pnp	3
GO:0002705	positive regulation of leukocyte mediated immunity	"3/55"	15/1680	0.011430060131312	0.011430060131312	0.169596710528047	Dpp4/B2m/Pnp	3
GO:0050680	negative regulation of epithelial cell proliferation	"3/55"	15/1680	0.011430060131312	0.011430060131312	0.169596710528047	B2m/Ceacam1/Xdh	3
GO:0060047	heart contraction	"4/55"	28/1680	0.0117355643942552	0.0117355643942552	0.16998875025128	Atp1b1/Ace2/Ace/Dsc2	4
GO:0045597	positive regulation of cell differentiation	"8/55"	97/1680	0.011770358071335	0.011770358071335	0.16998875025128	Isg15/Ceacam1/Pnp/Mme/Dmbt1/Lgals9/Ace/Cth	8
GO:0051249	regulation of lymphocyte activation	"5/55"	44/1680	0.0128285668937474	0.0128285668937474	0.179898038432147	Dpp4/B2m/Ceacam1/Pnp/Lgals9	5
GO:0042127	regulation of cell population proliferation	"11/55"	162/1680	0.0132419291232392	0.0132419291232392	0.179898038432147	Dpp4/Reg3b/B2m/Ceacam1/Pnp/Ace2/Xdh/Reg2/Lgals9/Ace/Cth	11
GO:0030098	lymphocyte differentiation	"4/55"	29/1680	0.0132869299522286	0.0132869299522286	0.179898038432147	Dpp4/B2m/Pnp/Lgals9	4
GO:0051251	positive regulation of lymphocyte activation	"4/55"	29/1680	0.0132869299522286	0.0132869299522286	0.179898038432147	Dpp4/B2m/Pnp/Lgals9	4
GO:1903522	regulation of blood circulation	"4/55"	29/1680	0.0132869299522286	0.0132869299522286	0.179898038432147	Atp1b1/Ace2/Ace/Dsc2	4
GO:0006955	immune response	"12/55"	186/1680	0.0141827783429687	0.0141827783429687	0.187363818591425	Isg15/Oas1a/Dpp4/Defa-rs2/Reg3b/Lgals4/B2m/Ceacam1/Pnp/Reg2/Dmbt1/Lgals9	12
GO:0006952	defense response	"13/55"	209/1680	0.0141842968593508	0.0141842968593508	0.187363818591425	Isg15/Oas1a/Dpp4/Defa-rs2/Reg3b/Lgals4/B2m/Ceacam1/Reg2/Dmbt1/Mep1b/Lgals9/Ace	13
GO:0044281	small molecule metabolic process	"22/55"	437/1680	0.014794642516823	0.014794642516823	0.188467552743521	Oas1a/Mgst3/Ceacam1/Pnp/Gpt/ND5/Atp1b1/Fabp2/Aldh1l1/Xdh/Dpyd/Plcb3/Fabp6/Mme/Oat/COX2/Me2/Txnrd1/Acox1/Cth/Gda/Ahcyl2	22
GO:0031348	negative regulation of defense response	"4/55"	30/1680	0.0149638474821629	0.0149638474821629	0.188467552743521	Isg15/Oas1a/Ceacam1/Lgals9	4
GO:1903039	positive regulation of leukocyte cell-cell adhesion	"4/55"	30/1680	0.0149638474821629	0.0149638474821629	0.188467552743521	Dpp4/B2m/Pnp/Lgals9	4
GO:1903131	mononuclear cell differentiation	"4/55"	30/1680	0.0149638474821629	0.0149638474821629	0.188467552743521	Dpp4/B2m/Pnp/Lgals9	4
GO:0045088	regulation of innate immune response	"5/55"	46/1680	0.0154067697287381	0.0154067697287381	0.189754333879616	Isg15/Oas1a/Dpp4/Ceacam1/Lgals9	5
GO:0007610	behavior	"6/55"	64/1680	0.0161473424462168	0.0161473424462168	0.189754333879616	Dpp4/B2m/Ace2/Reg2/Mme/Ace	6
GO:0002822	regulation of adaptive immune response based on somatic recombination of immune receptors built from immunoglobulin superfamily domains	"3/55"	17/1680	0.0163084659531231	0.0163084659531231	0.189754333879616	Dpp4/B2m/Pnp	3
GO:0003014	renal system process	"3/55"	17/1680	0.0163084659531231	0.0163084659531231	0.189754333879616	Anpep/Slc5a1/Ace	3
GO:0035725	sodium ion transmembrane transport	"3/55"	17/1680	0.0163084659531231	0.0163084659531231	0.189754333879616	Glrx/Atp1b1/Slc5a1	3
GO:0001906	cell killing	"4/55"	31/1680	0.0167694980750014	0.0167694980750014	0.189754333879616	B2m/Ceacam1/Pnp/Lgals9	4
GO:0003015	heart process	"4/55"	31/1680	0.0167694980750014	0.0167694980750014	0.189754333879616	Atp1b1/Ace2/Ace/Dsc2	4
GO:0008217	regulation of blood pressure	"4/55"	31/1680	0.0167694980750014	0.0167694980750014	0.189754333879616	Enpep/Ace2/Plcb3/Ace	4
GO:0002521	leukocyte differentiation	"5/55"	47/1680	0.0168178768219835	0.0168178768219835	0.189754333879616	Dpp4/B2m/Ceacam1/Pnp/Lgals9	5
GO:0002683	negative regulation of immune system process	"5/55"	47/1680	0.0168178768219835	0.0168178768219835	0.189754333879616	Isg15/Oas1a/Dpp4/Ceacam1/Lgals9	5
Downregulated proteins
ID	Description	GeneRatio	BgRatio	pvalue	p.adjust	qvalue	geneID	Count
GO:0042742	defense response to bacterium	"7/44"	41/1680	5.97661636650056e-05	5.97661636650056e-05	0.0394870280586687	Prg2/Gsdmc2/Ncf1/Ang4/Epx/Ear2/Anxa3	7
GO:0009617	response to bacterium	"10/44"	91/1680	7.13996733377297e-05	7.13996733377297e-05	0.0394870280586687	Prg2/Vim/Pnliprp2/Gsdmc2/Ncf1/Ang4/Epx/Ear2/Anxa3/S100a9	10
GO:0046470	phosphatidylcholine metabolic process	"4/44"	11/1680	0.000118368289789043	0.000118368289789043	0.0394870280586687	Pla2g4c/Pnliprp2/Capn2/Pla2g4a	4
GO:0006952	defense response	"15/44"	209/1680	0.000135180816777424	0.000135180816777424	0.0394870280586687	Itlnb/Prg2/Vim/Pnliprp2/Anxa1/Gsdmc2/Ncf1/Ang4/Epx/Ear2/Anxa3/S100a9/Lgals1/Pla2g4a/Cd44	15
GO:0098542	defense response to other organism	"11/44"	138/1680	0.000557403182668675	0.000557403182668675	0.116898640178459	Itlnb/Prg2/Vim/Anxa1/Gsdmc2/Ncf1/Ang4/Epx/Ear2/Anxa3/S100a9	11
GO:0044419	biological process involved in interspecies interaction between organisms	"14/44"	212/1680	0.000600290314429922	0.000600290314429922	0.116898640178459	Itlnb/Prg2/Rab5a/Vim/Pnliprp2/Anxa1/Gsdmc2/Ncf1/Ang4/Epx/Ear2/Anxa3/S100a9/Lgals1	14
GO:0045017	glycerolipid biosynthetic process	"4/44"	17/1680	0.000760725678868976	0.000760725678868976	0.126978271209709	Pla2g4c/Ang4/Capn2/Pla2g4a	4
GO:0008654	phospholipid biosynthetic process	"4/44"	20/1680	0.00146201621682797	0.00146201621682797	0.140848706305435	Pla2g4c/Capn2/Pla2g4a/Osbp	4
GO:0043207	response to external biotic stimulus	"12/44"	180/1680	0.00153260804723226	0.00153260804723226	0.140848706305435	Itlnb/Prg2/Vim/Pnliprp2/Anxa1/Gsdmc2/Ncf1/Ang4/Epx/Ear2/Anxa3/S100a9	12
GO:0051707	response to other organism	"12/44"	180/1680	0.00153260804723226	0.00153260804723226	0.140848706305435	Itlnb/Prg2/Vim/Pnliprp2/Anxa1/Gsdmc2/Ncf1/Ang4/Epx/Ear2/Anxa3/S100a9	12
GO:0043542	endothelial cell migration	"5/44"	34/1680	0.00154534398475017	0.00154534398475017	0.140848706305435	Anxa1/Rras/Anxa3/S100a9/Atp2b4	5
GO:0009395	phospholipid catabolic process	"3/44"	10/1680	0.00177040371017126	0.00177040371017126	0.140848706305435	Pla2g4c/Pnliprp2/Pla2g4a	3
GO:0046474	glycerophospholipid biosynthetic process	"3/44"	10/1680	0.00177040371017126	0.00177040371017126	0.140848706305435	Pla2g4c/Capn2/Pla2g4a	3
GO:0050727	regulation of inflammatory response	"6/44"	52/1680	0.00187780536444479	0.00187780536444479	0.140848706305435	Anxa1/Ncf1/S100a9/Lgals1/Pla2g4a/Cd44	6
GO:0009607	response to biotic stimulus	"12/44"	185/1680	0.00195430729377544	0.00195430729377544	0.140848706305435	Itlnb/Prg2/Vim/Pnliprp2/Anxa1/Gsdmc2/Ncf1/Ang4/Epx/Ear2/Anxa3/S100a9	12
GO:0006644	phospholipid metabolic process	"5/44"	36/1680	0.00201347731872609	0.00201347731872609	0.140848706305435	Pla2g4c/Pnliprp2/Capn2/Pla2g4a/Osbp	5
GO:0006955	immune response	"12/44"	186/1680	0.00204928523138087	0.00204928523138087	0.140848706305435	Prg2/Vim/Anxa1/Ncf1/Ang4/Epx/Ear2/Anxa3/S100a9/Lgals1/Pla2g4a/Cd44	12
GO:0046434	organophosphate catabolic process	"5/44"	37/1680	0.00228306115972041	0.00228306115972041	0.148198706859044	Pla2g4c/Gpd1l/Pnliprp2/Ncf1/Pla2g4a	5
GO:0006650	glycerophospholipid metabolic process	"4/44"	23/1680	0.00252280782098467	0.00252280782098467	0.155142198409584	Pla2g4c/Pnliprp2/Capn2/Pla2g4a	4
GO:0016477	cell migration	"12/44"	192/1680	0.00270327714519077	0.00270327714519077	0.157928296376934	Vim/Anxa1/Ang4/Aldoa/Msn/Epx/Rras/Anxa3/S100a9/Atp2b4/Dpysl3/Cd44	12
GO:0045022	early endosome to late endosome transport	"3/44"	12/1680	0.00312849923538012	0.00312849923538012	0.174066874750473	Rab5a/Msn/Snx12	3
GO:0010594	regulation of endothelial cell migration	"4/44"	25/1680	0.00346865797805743	0.00346865797805743	0.184220591179126	Anxa1/Rras/Anxa3/Atp2b4	4
GO:0046889	positive regulation of lipid biosynthetic process	"3/44"	13/1680	0.00399301240707372	0.00399301240707372	0.194396656660168	Anxa1/Capn2/Pla2g4a	3
GO:0098927	vesicle-mediated transport between endosomal compartments	"3/44"	13/1680	0.00399301240707372	0.00399301240707372	0.194396656660168	Rab5a/Msn/Snx12	3

## Sheet: Cellular components
Supplementary Table S2. Differentially expressed proteins between intestinal epithelial cells of naïve control mice ICR versus exposed to primary infection by Echinostoma caproni. Proteins are categorised into three principal Gene Ontology (GO) categories: molecular function (sheet 1), biological processes (sheet 2), and cellular components (sheet 3).
Cellular components
Upregulated proteins
ID	Description	Gene Ratio	Bg Ratio	p-value	adjusted p-value	q value	gene ID	Count
GO:0031526	brush border membrane	6/57	16/1690	6.96562801351872e-06	6.96562801351872e-06	0.00103384584200646	Anpep/Enpep/Ace2/Cdhr2/Slc5a1/Ace	6
GO:0045177	apical part of cell	11/57	79/1690	3.71916736340848e-05	3.71916736340848e-05	0.00218980821621146	Dpp4/Enpep/Reg3b/Ceacam1/Atp1b1/Fabp2/Ace2/Cdhr2/Slc5a1/Muc13/Slc3a2	11
GO:0005903	brush border	8/57	43/1690	5.87637188266196e-05	5.87637188266196e-05	0.00218980821621146	Anpep/Enpep/Ace2/Cdhr2/Lctl/Mme/Slc5a1/Ace	8
GO:0005576	extracellular region	20/57	244/1690	5.90161079546351e-05	5.90161079546351e-05	0.00218980821621146	Isg15/Lgals3bp/Anpep/Dpp4/Defa-rs2/Reg3b/Lgals4/B2m/Ceacam1/Pnp/Gpt/Ace2/Xdh/Reg2/Dmbt1/Col15a1/Muc13/Mep1b/Lgals9/Ace	20
GO:0016324	apical plasma membrane	9/57	58/1690	8.74996696074349e-05	8.74996696074349e-05	0.00259735861361017	Dpp4/Enpep/Ceacam1/Atp1b1/Ace2/Cdhr2/Slc5a1/Muc13/Slc3a2	9
GO:0098862	cluster of actin-based cell projections	8/57	50/1690	0.000180854269378805	0.000180854269378805	0.00447376350568623	Anpep/Enpep/Ace2/Cdhr2/Lctl/Mme/Slc5a1/Ace	8
GO:0005615	extracellular space	16/57	201/1690	0.000593887068413591	0.000593887068413591	0.0125921919768897	Lgals3bp/Anpep/Defa-rs2/Reg3b/Lgals4/B2m/Ceacam1/Gpt/Ace2/Xdh/Reg2/Dmbt1/Col15a1/Muc13/Lgals9/Ace	16
GO:0031253	cell projection membrane	7/57	60/1690	0.00327012867071515	0.00327012867071515	0.060669492443531	Anpep/Enpep/Ceacam1/Ace2/Cdhr2/Slc5a1/Ace	7
Downregulated proteins
ID	Description	Gene Ratio	Bg Ratio	p-value	adjusted p-value	q value	gene ID	Count
GO:0005615	extracellular space	13/44	201/1690	0.00116367499784191	0.00116367499784191	0.181288315453266	Mcpt1/Mcpt2/Itlnb/Pnliprp2/Ckm/Anxa1/Ang4/Aldoa/Epx/Ear2/S100a9/Lgals1/Dpysl3	13
