# Supplementary material for: Susceptibility of mice to primary Echinostoma caproni infections is associated with metabolic and structural changes
Source: Front Immunol. 2026 Apr 21;17:1720183. doi: 10.3389/fimmu.2026.1720183 (PMC13139024; doi:10.3389/fimmu.2026.1720183)
Supplement: Supplementary file 3 [file Table3.xlsx]

## Sheet: GSEA GO
Supplementary Table S3. Gene Ontology (GO) terms identified by Gene Set Enrichment Analysis (GSEA) (sheet 1) and Principal pathways enriched using the Kyoto Encyclopedia of Genes and Genomes (KEGG) (sheet 2) of control mice ICR versus exposed to primary infection by Echinostoma caproni.
ONTOLOGY	ID	Description	setSize	enrichmentScore	NES	pvalue	p.adjust	qvalue	rank	leading_edge	core_enrichment	proteins
MF	GO:0032555	purine ribonucleotide binding	297	-0.548232365590457	-2.35792892125328	1e-10	1e-10	5.37129186602871e-08	504	tags=52%	list=29%	signal=44%	Aacs/Mcm4/Mcm2/Rab8a/Pfkp/Eif5b/Pkm/Dars/Aprt/Gimap4/Septin2/Cdk11b/Arf3/Fcsk/Arl1/Uba5/Rab21/Hsp90b1/Farsb/Fkbp4/Ddx39a/Slk/Atp5a1/Acat1/Naxd/Iars2/Acss1/Hsph1/Pgk1/Rtcb/Ak1/Galk1/Dnaja2/Gsk3b/Aars/Mthfd1/Mars1/Psmc6/Cct6a/Swap70/Cct3/Arf4/Scp2/Dync1h1/Hyou1/Map2k2/Hspa2/Suclg1/Cct4/Gnas/Rab5b/Anxa6/Psmc3/Idh3g/Rrm1/Ehd4/Eprs/Rhoc/Rab1a/Ddx3x/Arf5/Vps4b/Paics/Src/Vcp/Mcm6/Sars/Hnrnpu/Ilk/Ckb/Gar…
MF	GO:0032553	ribonucleotide binding	300	-0.546895616719856	-2.34998765028338	1e-10	1e-10	5.37129186602871e-08	504	tags=51%	list=29%	signal=44%	Aacs/Mcm4/Mcm2/Rab8a/Pfkp/Eif5b/Pkm/Dars/Aprt/Gimap4/Septin2/Cdk11b/Arf3/Fcsk/Arl1/Uba5/Rab21/Hsp90b1/Farsb/Fkbp4/Ddx39a/Slk/Atp5a1/Acat1/Naxd/Iars2/Acss1/Hsph1/Pgk1/Rtcb/Ak1/Galk1/Dnaja2/Gsk3b/Aars/Mthfd1/Mars1/Psmc6/Cct6a/Swap70/Cct3/Arf4/Scp2/Dync1h1/Ugp2/Hyou1/Map2k2/Hspa2/Suclg1/Cct4/Gnas/Rab5b/Anxa6/Psmc3/Idh3g/Rrm1/Ehd4/Eprs/Rhoc/Rab1a/Ddx3x/Arf5/Vps4b/Paics/Src/Vcp/Mcm6/Sars/Hnrnpu/Ilk/Ck…
MF	GO:0035639	purine ribonucleoside triphosphate binding	281	-0.543064738716452	-2.32913858465518	1e-10	1e-10	5.37129186602871e-08	504	tags=52%	list=29%	signal=44%	Aacs/Mcm4/Mcm2/Rab8a/Pfkp/Eif5b/Pkm/Dars/Gimap4/Septin2/Cdk11b/Arf3/Fcsk/Arl1/Uba5/Rab21/Hsp90b1/Farsb/Fkbp4/Ddx39a/Slk/Atp5a1/Naxd/Iars2/Acss1/Hsph1/Pgk1/Rtcb/Ak1/Galk1/Dnaja2/Gsk3b/Aars/Mthfd1/Mars1/Psmc6/Cct6a/Swap70/Cct3/Arf4/Dync1h1/Hyou1/Map2k2/Hspa2/Cct4/Gnas/Rab5b/Anxa6/Psmc3/Idh3g/Rrm1/Ehd4/Eprs/Rhoc/Rab1a/Ddx3x/Arf5/Vps4b/Paics/Src/Vcp/Mcm6/Sars/Hnrnpu/Ilk/Ckb/Gart/Abce1/Kif5b/Csk/Hspa4…
MF	GO:0017076	purine nucleotide binding	342	-0.51470393039648	-2.23439977641121	1e-10	1e-10	5.37129186602871e-08	504	tags=48%	list=29%	signal=43%	Aacs/Mcm4/Mcm2/Rab8a/Pfkp/Eif5b/Pkm/Dars/Aprt/Gimap4/Septin2/Cdk11b/Arf3/Fcsk/Arl1/Uba5/Rab21/Hsp90b1/Farsb/Akr1b8/Fkbp4/Ddx39a/Slk/Atp5a1/Acat1/Naxd/Iars2/Acss1/Hsph1/Pgk1/Rtcb/Ak1/Galk1/Dnaja2/Gsk3b/Aars/Mthfd1/Mars1/Psmc6/Cct6a/Swap70/Cct3/Arf4/Scp2/Dync1h1/Hyou1/Map2k2/Hspa2/Suclg1/Cct4/Gnas/Me1/Rab5b/Anxa6/Psmc3/Aldh9a1/Idh3g/Rrm1/Ehd4/Eprs/Rhoc/Rab1a/Ddx3x/Arf5/Vps4b/Paics/Src/Vcp/Mcm6/Gpd1…
MF	GO:0032559	adenyl ribonucleotide binding	219	-0.501132404993854	-2.09690296480414	1e-10	1e-10	5.37129186602871e-08	504	tags=48%	list=29%	signal=39%	Aacs/Mcm4/Mcm2/Pfkp/Pkm/Dars/Aprt/Cdk11b/Fcsk/Uba5/Hsp90b1/Farsb/Fkbp4/Ddx39a/Slk/Atp5a1/Acat1/Naxd/Iars2/Acss1/Hsph1/Pgk1/Ak1/Galk1/Dnaja2/Gsk3b/Aars/Mthfd1/Mars1/Psmc6/Cct6a/Swap70/Cct3/Scp2/Dync1h1/Hyou1/Map2k2/Hspa2/Cct4/Psmc3/Idh3g/Rrm1/Ehd4/Eprs/Ddx3x/Vps4b/Paics/Src/Vcp/Mcm6/Sars/Hnrnpu/Ilk/Ckb/Gart/Abce1/Kif5b/Csk/Hspa4l/Prps1/Atp6v1a/Ehd1/Wars1/H1f4/Suclg2/Atp2b4/Gclc/Atp5b/Eci2/Pfkl/Eif…
MF	GO:0000166	nucleotide binding	385	-0.472071177904447	-2.06660037072667	1e-10	1e-10	5.37129186602871e-08	447	tags=41%	list=26%	signal=39%	Rab21/Hsp90b1/Farsb/Akr1b8/Fkbp4/Ddx39a/Ero1a/Slk/Atp5a1/Acat1/Wdr77/Naxd/Iars2/Acss1/Hsph1/Pgk1/Rtcb/Ak1/Galk1/Dnaja2/Gsk3b/Aars/Mthfd1/Mars1/Psmc6/Cct6a/Etfa/Swap70/Cct3/Arf4/Scp2/Dync1h1/Ugp2/Hyou1/Map2k2/Hspa2/Suclg1/Cct4/Gnas/Me1/Rab5b/Anxa6/Psmc3/Aldh9a1/Idh3g/Rrm1/Ehd4/Eprs/Rhoc/Rab1a/Ddx3x/Arf5/Vps4b/Paics/Src/Vcp/Mcm6/Gpd1/Sars/Hnrnpu/Ilk/Ckb/Gart/Abce1/Kif5b/Csk/Hspa4l/Rab11b/Prps1/Atp6…
MF	GO:1901265	nucleoside phosphate binding	385	-0.472071177904447	-2.06660037072667	1e-10	1e-10	5.37129186602871e-08	447	tags=41%	list=26%	signal=39%	Rab21/Hsp90b1/Farsb/Akr1b8/Fkbp4/Ddx39a/Ero1a/Slk/Atp5a1/Acat1/Wdr77/Naxd/Iars2/Acss1/Hsph1/Pgk1/Rtcb/Ak1/Galk1/Dnaja2/Gsk3b/Aars/Mthfd1/Mars1/Psmc6/Cct6a/Etfa/Swap70/Cct3/Arf4/Scp2/Dync1h1/Ugp2/Hyou1/Map2k2/Hspa2/Suclg1/Cct4/Gnas/Me1/Rab5b/Anxa6/Psmc3/Aldh9a1/Idh3g/Rrm1/Ehd4/Eprs/Rhoc/Rab1a/Ddx3x/Arf5/Vps4b/Paics/Src/Vcp/Mcm6/Gpd1/Sars/Hnrnpu/Ilk/Ckb/Gart/Abce1/Kif5b/Csk/Hspa4l/Rab11b/Prps1/Atp6…
MF	GO:0097367	carbohydrate derivative binding	356	-0.460101077984913	-2.00297060207882	1e-10	1e-10	5.37129186602871e-08	504	tags=46%	list=29%	signal=41%	Aacs/Mcm4/Mcm2/Rab8a/Pfkp/Eif5b/Pkm/Dars/Aprt/Gimap4/Septin2/Cdk11b/Arf3/Fcsk/Arl1/Jchain/Uba5/Rab21/Hsp90b1/Farsb/Fkbp4/Ddx39a/Slk/Atp5a1/Acat1/Naxd/Iars2/Hmgb1/Acss1/Hsph1/Pgk1/Rtcb/Ak1/Galk1/Dnaja2/Gsk3b/Aars/Mthfd1/Mars1/Psmc6/Cct6a/Swap70/Cct3/Itih2/Arf4/Scp2/Dync1h1/Ugp2/Hyou1/Map2k2/Hspa2/Suclg1/Cct4/Gnas/Rab5b/Anxa6/Psmc3/Cd44/Idh3g/Rrm1/Ehd4/Eprs/Rhoc/Rab1a/Ddx3x/Arf5/Vps4b/Paics/Src/Vcp…
MF	GO:0036094	small molecule binding	461	-0.417166194138139	-1.84879163305448	1e-10	1e-10	5.37129186602871e-08	447	tags=38%	list=26%	signal=38%	Rab21/Hsp90b1/Farsb/Akr1b8/Fkbp4/Ddx39a/Ero1a/Slk/Atp5a1/Acat1/Wdr77/Naxd/Iars2/Acss1/Hsph1/Lman1/Pgk1/Rtcb/Ak1/Galk1/Dnaja2/Gsk3b/Aars/Mthfd1/Sh3glb1/Mars1/Psmc6/Cct6a/Etfa/Swap70/Cct3/Arf4/Scp2/Dync1h1/Ugp2/Hyou1/Map2k2/Hspa2/Suclg1/Cct4/Gnas/Me1/Rab5b/Anxa6/Psmc3/Aldh9a1/Idh3g/Rrm1/Ehd4/Eprs/Rhoc/Rab1a/Dbt/Ddx3x/Arf5/Vps4b/Paics/Src/Vcp/Mcm6/Gpd1/Sars/Gfpt1/Hnrnpu/Aldoa/Ilk/Ckb/Gart/Abce1/Man2…
MF	GO:1901363	heterocyclic compound binding	669	-0.405374610804222	-1.82731152876927	1e-10	1e-10	5.37129186602871e-08	447	tags=35%	list=26%	signal=42%	Rab21/Hsp90b1/Farsb/Akr1b8/Fkbp4/Hnrnpa1/Ddx39a/Ero1a/Trim28/Slk/Atp5a1/Acat1/Hdlbp/Wdr77/Cyp51/Naxd/Iars2/Hmgb1/Nudt16l1/Acss1/Rpl23/Hsph1/Pgk1/Rtcb/Ak1/Galk1/Dnaja2/Gsk3b/Aars/Mthfd1/Sf3a3/Rpl12/Xpo1/Mars1/Rangap1/Rps5/Lrpprc/Psmc6/Cct6a/Etfa/Nudt7/Sf3a1/Rpl35/Swap70/Cct3/Arf4/Scp2/Dync1h1/Cbx1/Ugp2/Hyou1/Map2k2/Endod1/Hspa2/Suclg1/Cct4/Polr2h/Gnas/Gcn1/Me1/Rab5b/Hnrnph1/Anxa6/Psmc3/Aldh9a1/Eef…
MF	GO:0097159	organic cyclic compound binding	682	-0.404709161062932	-1.8241187507327	1e-10	1e-10	5.37129186602871e-08	447	tags=35%	list=26%	signal=43%	Rab21/Hsp90b1/Farsb/Akr1b8/Fkbp4/Hnrnpa1/Ddx39a/Ero1a/Trim28/Slk/Atp5a1/Acat1/Hdlbp/Wdr77/Cyp51/Naxd/Iars2/Hmgb1/Nudt16l1/Acss1/Rpl23/Hsph1/Pgk1/Rtcb/Ak1/Galk1/Dnaja2/Gsk3b/Aars/Mthfd1/Sf3a3/Rpl12/Xpo1/Mars1/Rangap1/Rps5/Lrpprc/Psmc6/Cct6a/Etfa/Nudt7/Sf3a1/Rpl35/Swap70/Cct3/Arf4/Scp2/Dync1h1/Cbx1/Ugp2/Hyou1/Map2k2/Endod1/Hspa2/Suclg1/Cct4/Polr2h/Gnas/Gcn1/Me1/Rab5b/Hnrnph1/Anxa6/Psmc3/Aldh9a1/Eef…
MF	GO:0030554	adenyl nucleotide binding	264	-0.463207193104685	-1.96708666736841	2.22406543775077e-10	2.22406543775077e-10	1.09505958790308e-07	445	tags=41%	list=26%	signal=35%	Hsp90b1/Farsb/Akr1b8/Fkbp4/Ddx39a/Slk/Atp5a1/Acat1/Naxd/Iars2/Acss1/Hsph1/Pgk1/Ak1/Galk1/Dnaja2/Gsk3b/Aars/Mthfd1/Mars1/Psmc6/Cct6a/Swap70/Cct3/Scp2/Dync1h1/Hyou1/Map2k2/Hspa2/Cct4/Me1/Psmc3/Aldh9a1/Idh3g/Rrm1/Ehd4/Eprs/Ddx3x/Vps4b/Paics/Src/Vcp/Mcm6/Gpd1/Sars/Hnrnpu/Ilk/Ckb/Gart/Abce1/Kif5b/Csk/Hspa4l/Prps1/Atp6v1a/Ehd1/Wars1/H1f4/Suclg2/Atp2b4/Gclc/Ugdh/Atp5b/Eci2/Pfkl/Eif4g1/Atp2b1/Aldh18a1/Ps…
MF	GO:0005524	ATP binding	204	-0.495073191065306	-2.05681173484526	2.76424578055632e-10	2.76424578055632e-10	1.25633292034515e-07	445	tags=48%	list=26%	signal=40%	Aacs/Mcm4/Mcm2/Pfkp/Pkm/Dars/Cdk11b/Fcsk/Uba5/Hsp90b1/Farsb/Fkbp4/Ddx39a/Slk/Atp5a1/Naxd/Iars2/Acss1/Hsph1/Pgk1/Ak1/Galk1/Dnaja2/Gsk3b/Aars/Mthfd1/Mars1/Psmc6/Cct6a/Swap70/Cct3/Dync1h1/Hyou1/Map2k2/Hspa2/Cct4/Psmc3/Idh3g/Rrm1/Ehd4/Eprs/Ddx3x/Vps4b/Paics/Src/Vcp/Mcm6/Sars/Hnrnpu/Ilk/Ckb/Gart/Abce1/Kif5b/Csk/Hspa4l/Prps1/Atp6v1a/Ehd1/Wars1/H1f4/Suclg2/Atp2b4/Gclc/Atp5b/Pfkl/Eif4g1/Atp2b1/Aldh18a1/P…
MF	GO:0016462	pyrophosphatase activity	128	-0.556050262124504	-2.19306224173836	4.2448786341648e-10	4.2448786341648e-10	1.56753314299783e-07	378	tags=45%	list=22%	signal=38%	Psmc6/Cct6a/Nudt7/Cct3/Arf4/Hspa2/Cct4/Gnas/Rab5b/Psmc3/Rhoc/Rab1a/Entpd5/Ddx3x/Arf5/Vps4b/Vcp/Nudt5/Kif5b/Rab11b/Itpa/Gnai2/Tufm/Rhog/Atp2b4/Atp5b/Gnai3/Rab27a/Atp2b1/Psmc5/Septin9/Rab35/Rab8b/Ppa2/Trap1/Atl3/Rab2a/Rras/Cct5/Ruvbl1/Dnm2/Cdc42/Rab5c/Nsf/Rab14/Psmc4/Gspt1/Dnm1l/Gnao1/Ruvbl2/Eef1a1/Rab10/Rab1b/Rab5a/Psmc1/Rras2/Opa1/Rac2
MF	GO:0016817	hydrolase activity acting on acid anhydrides acting on acid anhydrides	128	-0.556050262124504	-2.19306224173836	4.2448786341648e-10	4.2448786341648e-10	1.56753314299783e-07	378	tags=45%	list=22%	signal=38%	Psmc6/Cct6a/Nudt7/Cct3/Arf4/Hspa2/Cct4/Gnas/Rab5b/Psmc3/Rhoc/Rab1a/Entpd5/Ddx3x/Arf5/Vps4b/Vcp/Nudt5/Kif5b/Rab11b/Itpa/Gnai2/Tufm/Rhog/Atp2b4/Atp5b/Gnai3/Rab27a/Atp2b1/Psmc5/Septin9/Rab35/Rab8b/Ppa2/Trap1/Atl3/Rab2a/Rras/Cct5/Ruvbl1/Dnm2/Cdc42/Rab5c/Nsf/Rab14/Psmc4/Gspt1/Dnm1l/Gnao1/Ruvbl2/Eef1a1/Rab10/Rab1b/Rab5a/Psmc1/Rras2/Opa1/Rac2
MF	GO:0016818	hydrolase activity acting on acid anhydrides in phosphorus-containing anhydrides	128	-0.556050262124504	-2.19306224173836	4.2448786341648e-10	4.2448786341648e-10	1.56753314299783e-07	378	tags=45%	list=22%	signal=38%	Psmc6/Cct6a/Nudt7/Cct3/Arf4/Hspa2/Cct4/Gnas/Rab5b/Psmc3/Rhoc/Rab1a/Entpd5/Ddx3x/Arf5/Vps4b/Vcp/Nudt5/Kif5b/Rab11b/Itpa/Gnai2/Tufm/Rhog/Atp2b4/Atp5b/Gnai3/Rab27a/Atp2b1/Psmc5/Septin9/Rab35/Rab8b/Ppa2/Trap1/Atl3/Rab2a/Rras/Cct5/Ruvbl1/Dnm2/Cdc42/Rab5c/Nsf/Rab14/Psmc4/Gspt1/Dnm1l/Gnao1/Ruvbl2/Eef1a1/Rab10/Rab1b/Rab5a/Psmc1/Rras2/Opa1/Rac2
MF	GO:0043168	anion binding	416	-0.408447671473345	-1.79842166143581	3.44812583522818e-09	3.44812583522818e-09	1.07382151015304e-06	484	tags=44%	list=28%	signal=41%	Cad/Ddah2/Ran/Gars/Aldh2/Acadsb/Aacs/Mcm4/Mcm2/Rab8a/Pfkp/Eif5b/Pkm/Dars/Aprt/Gimap4/Gng12/Septin2/Cdk11b/Rela/Snx5/Arf3/Fcsk/Arl1/Uba5/Rab21/Hsp90b1/Farsb/Akr1b8/Fkbp4/Ddx39a/Ero1a/Slk/Atp5a1/Acat1/Naxd/Iars2/Acss1/Hsph1/Pgk1/Rtcb/Ak1/Galk1/Dnaja2/Gsk3b/Aars/Mthfd1/Sh3glb1/Mars1/Psmc6/Cct6a/Etfa/Cd34/Swap70/Cct3/Arf4/Scp2/Dync1h1/Hyou1/Map2k2/Hspa2/Suclg1/Cct4/Gnas/Fermt2/Rab5b/Anxa6/Psmc3/Idh3g…
CC	GO:0005746	mitochondrial respirasome	39	0.697768125457014	2.55166086611853	3.6348848553194e-09	3.6348848553194e-09	1.07382151015304e-06	343	tags=69%	list=20%	signal=57%	ND5/Cox6c/COX2/Cox7a1/Cox7a2/Cox4i1/Ndufs2/Cox5a/Ndufa12/Ndufa9/Ndufa6/COX1/Ndufa10/Cyc1/Ndufb10/COX3/Uqcrh/Cox7c/Ndufs3/Ndufa5/Uqcr10/Ndufa4/Ndufa8/Ndufv1/Ndufb4/ND4/Cox6b1
CC	GO:0070469	respirasome	39	0.697768125457014	2.55166086611853	3.6348848553194e-09	3.6348848553194e-09	1.07382151015304e-06	343	tags=69%	list=20%	signal=57%	ND5/Cox6c/COX2/Cox7a1/Cox7a2/Cox4i1/Ndufs2/Cox5a/Ndufa12/Ndufa9/Ndufa6/COX1/Ndufa10/Cyc1/Ndufb10/COX3/Uqcrh/Cox7c/Ndufs3/Ndufa5/Uqcr10/Ndufa4/Ndufa8/Ndufv1/Ndufb4/ND4/Cox6b1
CC	GO:0098803	respiratory chain complex	39	0.697768125457014	2.55166086611853	3.6348848553194e-09	3.6348848553194e-09	1.07382151015304e-06	343	tags=69%	list=20%	signal=57%	ND5/Cox6c/COX2/Cox7a1/Cox7a2/Cox4i1/Ndufs2/Cox5a/Ndufa12/Ndufa9/Ndufa6/COX1/Ndufa10/Cyc1/Ndufb10/COX3/Uqcrh/Cox7c/Ndufs3/Ndufa5/Uqcr10/Ndufa4/Ndufa8/Ndufv1/Ndufb4/ND4/Cox6b1
MF	GO:0017111	ribonucleoside triphosphate phosphatase activity	115	-0.557623040481627	-2.15857307504945	4.62461995814281e-09	4.62461995814281e-09	1.30115247243387e-06	473	tags=54%	list=28%	signal=42%	Septin2/Gnb2/Arf3/Arl1/Atp5o/Rab21/Hsp90b1/Ddx39a/Atp5a1/Psmc6/Cct6a/Cct3/Arf4/Hspa2/Cct4/Gnas/Rab5b/Psmc3/Rhoc/Rab1a/Ddx3x/Arf5/Vps4b/Vcp/Kif5b/Rab11b/Gnai2/Tufm/Rhog/Atp2b4/Atp5b/Gnai3/Rab27a/Atp2b1/Psmc5/Septin9/Rab35/Rab8b/Trap1/Atl3/Rab2a/Rras/Cct5/Ruvbl1/Dnm2/Cdc42/Rab5c/Nsf/Rab14/Psmc4/Gspt1/Dnm1l/Gnao1/Ruvbl2/Eef1a1/Rab10/Rab1b/Rab5a/Psmc1/Rras2/Opa1/Rac2
MF	GO:0019001	guanyl nucleotide binding	92	-0.588453894402854	-2.23051019889747	5.16158952438601e-09	5.16158952438601e-09	1.32594974830108e-06	359	tags=50%	list=21%	signal=42%	Arf4/Suclg1/Gnas/Rab5b/Anxa6/Ehd4/Rhoc/Rab1a/Arf5/Rab11b/Prps1/Gnai2/Ehd1/Tufm/H1f4/Rhog/Suclg2/Gnai3/Rab27a/Septin9/Rab35/Rab8b/Atl3/Rab2a/Rras/Tubb6/Dnm2/Cdc42/Rab5c/Rab14/Gspt1/Dnm1l/Gnao1/Tubb5/Tubb4b/Ehd2/Eef1a1/Rab10/Rab1b/Rab5a/Rras2/Opa1/Rac2/Tuba4a/Tuba1a/Tubb2a
MF	GO:0032561	guanyl ribonucleotide binding	92	-0.588453894402854	-2.23051019889747	5.16158952438601e-09	5.16158952438601e-09	1.32594974830108e-06	359	tags=50%	list=21%	signal=42%	Arf4/Suclg1/Gnas/Rab5b/Anxa6/Ehd4/Rhoc/Rab1a/Arf5/Rab11b/Prps1/Gnai2/Ehd1/Tufm/H1f4/Rhog/Suclg2/Gnai3/Rab27a/Septin9/Rab35/Rab8b/Atl3/Rab2a/Rras/Tubb6/Dnm2/Cdc42/Rab5c/Rab14/Gspt1/Dnm1l/Gnao1/Tubb5/Tubb4b/Ehd2/Eef1a1/Rab10/Rab1b/Rab5a/Rras2/Opa1/Rac2/Tuba4a/Tuba1a/Tubb2a
MF	GO:0005525	GTP binding	89	-0.584996121056034	-2.19836740542008	9.29717456957281e-09	9.29717456957281e-09	2.28881758153562e-06	343	tags=48%	list=20%	signal=41%	Gnas/Rab5b/Anxa6/Ehd4/Rhoc/Rab1a/Arf5/Rab11b/Gnai2/Ehd1/Tufm/H1f4/Rhog/Suclg2/Gnai3/Rab27a/Septin9/Rab35/Rab8b/Atl3/Rab2a/Rras/Tubb6/Dnm2/Cdc42/Rab5c/Rab14/Gspt1/Dnm1l/Gnao1/Tubb5/Tubb4b/Ehd2/Eef1a1/Rab10/Rab1b/Rab5a/Rras2/Opa1/Rac2/Tuba4a/Tuba1a/Tubb2a
CC	GO:0005856	cytoskeleton	298	-0.42450912627704	-1.82535182748744	1.90543203985928e-08	1.90543203985928e-08	4.50323791146533e-06	389	tags=33%	list=23%	signal=31%	Rangap1/Lad1/Fscn1/Parva/Lrpprc/Cct6a/Mapre1/Swap70/Cct3/Krt7/Dync1h1/Cbx1/Map2k2/Hspa2/Cct4/Fermt2/Pdlim3/Arpc5l/Krt18/Tln2/Ctnnbl1/Lima1/Eif3a/Nudc/Rtraf/Psmb5/Dbt/Ddx3x/Vps4b/Src/Add1/Iqgap2/Golga2/Stoml2/Fermt3/Krt8/Hnrnpu/Aldoa/Ilk/Krt19/Kif5b/Ranbp1/Lrp1/Gnai2/Rhog/Anxa1/Gnai3/Tpm1/Msn/Slc16a1/Septin9/Arl6ip5/Tpm2/Tln1/Dpysl3/Dpysl2/Cct5/Dstn/Prkacb/Tagln/G6pdx/Twf2/Tubb6/Ruvbl1/Dnm2/Cdc42/…
CC	GO:0098800	inner mitochondrial membrane protein complex	60	0.594872714041408	2.3834480559635	3.50072224912166e-08	3.50072224912166e-08	7.95528501389469e-06	343	tags=58%	list=20%	signal=48%	ND5/Cox6c/COX2/Cox7a1/Cox7a2/Cox4i1/Ndufs2/Cox5a/Micos10/Ndufa12/Phb2/Ndufa9/Ndufa6/COX1/Ndufa10/Cyc1/Ndufb10/COX3/Phb/Atp5j2/Immt/Uqcrh/Atp5l/Cox7c/Ndufs3/Ndufa5/Uqcr10/Ndufa4/Ndufa8/Ndufv1/Ndufb4/ATP8/Atp5pb/ND4/Cox6b1
CC	GO:0043228	non-membrane-bounded organelle	565	-0.369041044244677	-1.65138633110996	6.01291439988237e-08	6.01291439988237e-08	1.26881535814059e-05	393	tags=28%	list=23%	signal=33%	Rpl12/Xpo1/Mars1/Rangap1/Lad1/Fscn1/Rps5/Parva/Lrpprc/Cct6a/Mapre1/Rpl35/Swap70/Cct3/Krt7/Dync1h1/Cbx1/Bcap31/Map2k2/Hspa2/Cct4/Polr2h/Fermt2/Pdlim3/Arpc5l/Krt18/Psmc3/Tln2/Rps23/Ctnnbl1/Eef1d/Ybx1/Lima1/Idh3g/Rbbp7/Eif3a/Nudc/H1f5/Rtraf/Psmb5/Rps19/Dbt/Ddx3x/Vps4b/Src/Vcp/Mcm6/Rps28/Ctnnd1/Pcbp1/Add1/Iqgap2/Golga2/Stoml2/Fermt3/Krt8/Rps6/Hnrnpu/Rexo2/Aldoa/Ilk/Krt19/Hspb6/Kif5b/Rps14/Ranbp1/Lrp1…
CC	GO:0043232	intracellular non-membrane-bounded organelle	565	-0.369041044244677	-1.65138633110996	6.01291439988237e-08	6.01291439988237e-08	1.26881535814059e-05	393	tags=28%	list=23%	signal=33%	Rpl12/Xpo1/Mars1/Rangap1/Lad1/Fscn1/Rps5/Parva/Lrpprc/Cct6a/Mapre1/Rpl35/Swap70/Cct3/Krt7/Dync1h1/Cbx1/Bcap31/Map2k2/Hspa2/Cct4/Polr2h/Fermt2/Pdlim3/Arpc5l/Krt18/Psmc3/Tln2/Rps23/Ctnnbl1/Eef1d/Ybx1/Lima1/Idh3g/Rbbp7/Eif3a/Nudc/H1f5/Rtraf/Psmb5/Rps19/Dbt/Ddx3x/Vps4b/Src/Vcp/Mcm6/Rps28/Ctnnd1/Pcbp1/Add1/Iqgap2/Golga2/Stoml2/Fermt3/Krt8/Rps6/Hnrnpu/Rexo2/Aldoa/Ilk/Krt19/Hspb6/Kif5b/Rps14/Ranbp1/Lrp1…
BP	GO:0042773	ATP synthesis coupled electron transport	35	0.697476921095798	2.49566265243063	6.87391117761896e-08	6.87391117761896e-08	1.40048143157805e-05	339	tags=66%	list=20%	signal=54%	ND5/Cox6c/Coq9/COX2/Cox7a1/Cox7a2/Cox4i1/Ndufs2/Cox5a/Ndufa12/COX1/Mtch2/Ndufa10/Cyc1/COX3/Uqcrh/Cox7c/Ndufs3/Cycs/Uqcr10/Ndufa8/Ndufv1/ND4
BP	GO:0042775	mitochondrial ATP synthesis coupled electron transport	34	0.690223080792562	2.46017694020883	1.41048305968549e-07	1.41048305968549e-07	2.77790926807531e-05	339	tags=65%	list=20%	signal=53%	ND5/Cox6c/Coq9/Cox7a1/Cox7a2/Cox4i1/Ndufs2/Cox5a/Ndufa12/COX1/Mtch2/Ndufa10/Cyc1/COX3/Uqcrh/Cox7c/Ndufs3/Cycs/Uqcr10/Ndufa8/Ndufv1/ND4
BP	GO:0006119	oxidative phosphorylation	59	0.578819570948789	2.32292318914835	3.82664831127287e-07	3.82664831127287e-07	7.29337078817474e-05	339	tags=54%	list=20%	signal=45%	ND5/Cox6c/Coq9/COX2/Ppif/Cox7a1/Cox7a2/Cox4i1/Ndufs2/Cox5a/Ndufa12/Ndufa9/Ndufa6/COX1/Mtch2/Ndufa10/Cyc1/Ndufb10/COX3/Atp5j2/Uqcrh/Cox7c/Ndufs3/Ndufa5/Cycs/Uqcr10/Ndufa8/Ndufv1/Ndufb4/ATP8/Atp5pb/ND4
BP	GO:0019646	aerobic electron transport chain	32	0.680099752835144	2.38890515471698	7.78731085420764e-07	7.78731085420764e-07	0.000143783473107459	437	tags=72%	list=26%	signal=55%	ND5/Cox6c/Coq9/Cox7a1/Cox7a2/Cox4i1/Ndufs2/Cox5a/COX1/Ndufa10/Cyc1/COX3/Uqcrh/Cox7c/Ndufs3/Cycs/Uqcr10/Ndufa8/Ndufv1/ND4/Uqcrc1/Sdhb/Ndufc2
BP	GO:0016043	cellular component organization	709	-0.344936603311888	-1.55313126511994	1.1569372064309e-06	1.1569372064309e-06	0.000207141580213609	511	tags=37%	list=30%	signal=44%	Lrpap1/Coro1a/Tpm3/Lims1/Ufm1/Vps35/Mcm4/Scfd1/Mcm2/Flnb/Krt17/Nckap1/Rab8a/Eif2s2/Fbln1/Cox20/Mybbp1a/Jup/Pkm/Uso1/Vcl/Ndufa2/Septin2/Cdk11b/Mrps7/Rela/Gorasp2/Tbca/Arl1/Prdx6/Jchain/Uchl1/Uba5/Itga1/Sh3bgrl3/Vamp3/Rab21/Hsp90b1/Farsb/Fkbp4/Ero1a/Trim28/Slk/Wdr77/Des/Itgb3/Hmgb1/Myof/Rpl23/Cand1/Pdcd10/Hsph1/Arfip1/Lman1/Sec31a/Nedd4/Gsk3b/Psmd11/Slc12a2/Sf3a3/Xpo1/Sh3glb1/Fscn1/Itga2/Rps5/Bax/P…
BP	GO:0006996	organelle organization	461	-0.365838504046814	-1.62131825357581	1.19964715759122e-06	1.19964715759122e-06	0.000208471191812988	392	tags=30%	list=23%	signal=32%	Xpo1/Sh3glb1/Fscn1/Rps5/Bax/Parva/Vat1/Cct6a/Cd34/Icam1/Mapre1/Swap70/Cct3/Krt7/Dync1h1/Bcap31/Map2k2/Hspa2/Cct4/Fermt2/Rab5b/Pdlim3/Arpc5l/Krt18/Rps23/Lima1/Nudc/Rrm1/Ehd4/H1f5/Rhoc/Rab1a/Rps19/Sec22b/Ddx3x/Vps4b/Src/Vcp/Mcm6/Cyfip1/Rps28/Add1/Iqgap2/Cdc37/Golga2/Stoml2/Krt8/Gmfb/Rps6/Hnrnpu/Ilk/Rnh1/Krt19/Kif5b/Rps14/Ranbp1/Lrp1/Atp6v1a/Itpa/Gclm/Grb2/Ehd1/Acaa2/H1f4/Rhog/Gclc/Anxa1/Gnai3/Tpm1/…
BP	GO:0071840	cellular component organization or biogenesis	729	-0.336510164178147	-1.51470496160299	1.7562045488849e-06	1.7562045488849e-06	0.000296468455124539	511	tags=36%	list=30%	signal=44%	Lrpap1/Coro1a/Tpm3/Lims1/Ufm1/Vps35/Mcm4/Scfd1/Mcm2/Flnb/Krt17/Nckap1/Rab8a/Eif2s2/Fbln1/Cox20/Mybbp1a/Jup/Pkm/Uso1/Vcl/Ndufa2/Septin2/Cdk11b/Mrps7/Rela/Gorasp2/Tbca/Arl1/Prdx6/Jchain/Uchl1/Uba5/Itga1/Sh3bgrl3/Vamp3/Rab21/Hsp90b1/Farsb/Fkbp4/Ero1a/Trim28/Slk/Wdr77/Des/Itgb3/Hmgb1/Myof/Rpl23/Cand1/Pdcd10/Hsph1/Arfip1/Lman1/Sec31a/Trmt112/Nedd4/Gsk3b/Psmd11/Slc12a2/Sf3a3/Xpo1/Sh3glb1/Fscn1/Itga2/Rp…
MF	GO:0008238	exopeptidase activity	33	0.660645258371019	2.36656648529236	2.2272568439157e-06	2.2272568439157e-06	0.000365543645172481	257	tags=45%	list=15%	signal=39%	Anpep/Cpa1/Ace2/Enpep/Naaladl1/Dpp4/Xpnpep1/Pepd/Ctsa/Mme/Lap3/Cndp2/Ace/Metap2/Dpep1
MF	GO:0003924	GTPase activity	65	-0.577716178197663	-2.06548720891342	2.86092791427056e-06	2.86092791427056e-06	0.000456853154560474	359	tags=51%	list=21%	signal=42%	Arf4/Gnas/Rab5b/Rhoc/Rab1a/Ddx3x/Arf5/Rab11b/Gnai2/Tufm/Rhog/Gnai3/Rab27a/Septin9/Rab35/Rab8b/Atl3/Rab2a/Rras/Dnm2/Cdc42/Rab5c/Rab14/Gspt1/Dnm1l/Gnao1/Eef1a1/Rab10/Rab1b/Rab5a/Rras2/Opa1/Rac2
BP	GO:0022904	respiratory electron transport chain	45	0.582468250065547	2.16972997187173	4.18285960942808e-06	4.18285960942808e-06	0.000650370941488084	339	tags=56%	list=20%	signal=46%	ND5/Cox6c/Coq9/COX2/Cox7a1/Cox7a2/Cox4i1/Ndufs2/Cox5a/Ndufa12/COX1/Mtch2/Ndufa10/Cyc1/COX3/Slc25a18/Uqcrh/Cox7c/Ndufs3/Ndufa5/Cycs/Uqcr10/Ndufa8/Ndufv1/ND4
BP	GO:0051128	regulation of cellular component organization	334	-0.378087220684609	-1.63625674424755	5.34421667725054e-06	5.34421667725054e-06	0.000809638008351074	425	tags=36%	list=25%	signal=34%	Itgb3/Hmgb1/Cand1/Pdcd10/Hsph1/Arfip1/Lman1/Nedd4/Gsk3b/Xpo1/Sh3glb1/Fscn1/Itga2/Bax/Vat1/Psmc6/Cct6a/Icam1/Mapre1/Swap70/Ahsg/Cct3/Arf4/Itgav/Dync1h1/Map2k2/Hspa2/Cct4/Fermt2/Rab5b/Ppm1a/Arpc5l/Cd44/Lima1/Plaa/Rbbp7/Ehd4/H1f5/Rhoc/Sec22b/Ddx3x/Vps4b/Src/Vcp/Cyfip1/Add1/Iqgap2/Golga2/Gmfb/Rps6/Hnrnpu/Ilk/Rnh1/Cspg4/Kif5b/Ranbp1/Lrp1/Hnrnpm/Grb2/Ehd1/Acaa2/Wars1/Rhog/Fdps/Gclc/Anxa1/Lgals1/Eif4g1/…
MF	GO:0043167	ion binding	709	-0.335618627214387	-1.5111756133691	6.77482459457252e-06	6.77482459457252e-06	0.00100071290656146	495	tags=36%	list=29%	signal=43%	Sri/Rab8a/Eif2s2/Pfkp/Tcea1/Fbln1/Eif5b/Mybbp1a/Pkm/Dars/Aprt/Gimap4/Gng12/Septin2/Cdk11b/Rps29/Rela/Snx5/Arf3/Fcsk/Anxa5/Arl1/Jchain/Uba5/Itga1/Cuta/Rab21/Ppm1g/Hsp90b1/Farsb/Akr1b8/Fkbp4/Ddx39a/Ero1a/Trim28/Slk/Atp5a1/Acat1/Cyp51/Naxd/Iars2/Acss1/Myof/Hsph1/Galnt6/Lman1/Pgk1/Rtcb/Ak1/Galk1/Dnaja2/Gsk3b/Aars/Mthfd1/Sf3a3/Sh3glb1/Mars1/Itga2/Tpd52/Vat1/Psmc6/Ptgr3/Cct6a/Aco2/Etfa/Nudt7/Cd34/S100a…
CC	GO:0070069	cytochrome complex	19	0.771497351344929	2.28543848103332	7.01327527852046e-06	7.01327527852046e-06	0.00101066788545148	375	tags=84%	list=22%	signal=66%	Cox6c/Ugt1a1/COX2/Cox7a1/Cox7a2/Cox4i1/Cox5a/COX1/Cyc1/COX3/Uqcrh/Cox7c/Uqcr10/Ndufa4/Cox6b1/Uqcrc1
MF	GO:0015453	oxidoreduction-driven active transmembrane transporter activity	21	0.744698918942378	2.30512153381921	8.36265821656817e-06	8.36265821656817e-06	0.00117643109196985	339	tags=76%	list=20%	signal=62%	ND5/COX2/Cox7a1/Cox4i1/Ndufs2/Cox5a/COX1/Ndufa10/Cyc1/COX3/Uqcrh/Cox7c/Ndufs3/Uqcr10/Ndufv1/ND4
CC	GO:0019866	organelle inner membrane	152	0.390296003836548	1.79639694490063	8.56568554091628e-06	8.56568554091628e-06	0.00117696922744585	343	tags=43%	list=20%	signal=38%	ND5/Cox6c/Vdac3/Coq9/COX2/Vdac2/Ppif/Mrpl15/Mgst1/Cox7a1/Cox7a2/Cox4i1/Ndufs2/Fahd1/Cox5a/Micos10/Tmem14c/Vdac1/Ndufa12/Phb2/Ndufa9/Acsl5/Ndufa6/Mtarc2/Otc/COX1/Mtch2/Ndufa10/Cyc1/Ndufb10/COX3/Slc25a10/Slc25a18/Maob/Mrpl38/Phb/Hadh/Cyb5b/Cnp/Atp5j2/Slc25a3/Nipsnap1/Lmnb1/Pmpca/Immt/Uqcrh/Atp5l/Cox7c/Ndufs3/Ndufa5/Glud1/Aldh3a2/Uqcr10/Tmx4/Ndufa4/Ndufa8/Ndufv1/Slc25a5/Mrpl39/Slc25a1/Ndufb4/ATP8/At…
CC	GO:0015630	microtubule cytoskeleton	132	-0.468215349358309	-1.84885179753392	9.68050255468402e-06	9.68050255468402e-06	0.00129992011577611	400	tags=39%	list=23%	signal=33%	Gsk3b/Rangap1/Lrpprc/Cct6a/Mapre1/Cct3/Dync1h1/Cbx1/Map2k2/Hspa2/Cct4/Krt18/Ctnnbl1/Eif3a/Nudc/Rtraf/Psmb5/Dbt/Ddx3x/Vps4b/Iqgap2/Golga2/Hnrnpu/Kif5b/Ranbp1/Gnai2/Gnai3/Slc16a1/Septin9/Dpysl2/Cct5/Prkacb/G6pdx/Tubb6/Dnm2/Cdc42/Dnm1l/Tubb5/Dctn1/Tbcb/Tubb4b/Ruvbl2/Ehd2/Nup93/Gapdh/Snx4/Rps6ka1/Pcna/Opa1/Tuba4a/Tuba1a/Tubb2a
CC	GO:0005743	mitochondrial inner membrane	150	0.383705063983137	1.76732568463659	1.3433640389917e-05	1.3433640389917e-05	0.00176381341540595	343	tags=42%	list=20%	signal=37%	ND5/Cox6c/Vdac3/Coq9/COX2/Vdac2/Ppif/Mrpl15/Mgst1/Cox7a1/Cox7a2/Cox4i1/Ndufs2/Fahd1/Cox5a/Micos10/Tmem14c/Vdac1/Ndufa12/Phb2/Ndufa9/Acsl5/Ndufa6/Mtarc2/Otc/COX1/Mtch2/Ndufa10/Cyc1/Ndufb10/COX3/Slc25a10/Slc25a18/Maob/Mrpl38/Phb/Hadh/Cyb5b/Cnp/Atp5j2/Slc25a3/Nipsnap1/Pmpca/Immt/Uqcrh/Atp5l/Cox7c/Ndufs3/Ndufa5/Glud1/Aldh3a2/Uqcr10/Ndufa4/Ndufa8/Ndufv1/Slc25a5/Mrpl39/Slc25a1/Ndufb4/ATP8/Atp5pb/ND4/Co…
MF	GO:0008235	metalloexopeptidase activity	20	0.731263778869911	2.2309581310409	1.67541177179592e-05	1.67541177179592e-05	0.00215196482267517	257	tags=55%	list=15%	signal=47%	Anpep/Cpa1/Ace2/Enpep/Xpnpep1/Pepd/Lap3/Cndp2/Ace/Metap2/Dpep1
CC	GO:0045202	synapse	305	-0.375016983915132	-1.61412602705322	1.91174173571951e-05	1.91174173571951e-05	0.00240327130181268	338	tags=26%	list=20%	signal=25%	Rab5b/Hnrnph1/Arpc5l/Tln2/Rps23/Eef1d/Ybx1/Plaa/Eif3a/Rab1a/Rps19/Sec22b/Src/Vcp/Pcbp2/Cyfip1/Rps28/Ctnnd1/Pcbp1/Eif1ax/Add1/Rps6/Ilk/Rps14/Rab11b/Atp6v1a/Hnrnpm/Itga5/Rps13/Tufm/Atp2b4/Anxa1/Eif4g1/Atp2b1/Mgll/Slc16a1/Psmc5/Arl6ip5/Eif3f/Kpna2/Rab35/Rab8b/Ppa2/Dpysl3/Rps10/Stx12/Rab2a/Rplp1/Dpysl2/Rps25/Rps26/Rpl13/Eif5a/Stat3/Dnm2/Cdc42/Hspb1/Rab5c/Napa/Nsf/Arrb1/Ppp2r1a/Rab14/Psmc4/Dnm1l/Actg1…
MF	GO:0019900	kinase binding	143	-0.443474171620551	-1.77082195400191	2.02943213613592e-05	2.02943213613592e-05	0.00249807074125678	342	tags=34%	list=20%	signal=30%	Gcn1/Fermt2/Itgb2/Cd44/Eif3a/Rps19/Src/Ctnnd1/Tjp2/Cdc37/Golga2/Rps6/Ilk/Cspg4/Kif5b/Csk/Cdc5l/Grb2/Lipe/Wars1/Rhog/Atp2b4/Pfkl/Msn/Nap1l1/Dusp3/Trap1/Dpysl2/Twf2/Stat3/Dnm2/Cdc42/Hspb1/Ldhb/Nsf/Glrx3/Arrb1/Dnm1l/Dctn1/Actg1/Chil4/Eef1a1/Vim/Pcna/Pak2/Acta2/Opa1/Tuba4a/Actb
BP	GO:0022900	electron transport chain	47	0.576935278404148	2.1927651983066	2.35612072517064e-05	2.35612072517064e-05	0.00284101087655914	339	tags=53%	list=20%	signal=44%	ND5/Cox6c/Coq9/COX2/Cox7a1/Cox7a2/Cox4i1/Ndufs2/Cox5a/Ndufa12/COX1/Mtch2/Ndufa10/Cyc1/COX3/Slc25a18/Uqcrh/Cox7c/Ndufs3/Ndufa5/Cycs/Uqcr10/Ndufa8/Ndufv1/ND4
MF	GO:0008237	metallopeptidase activity	39	0.586625120557843	2.14522318890551	2.44036796982062e-05	2.44036796982062e-05	0.00288374429781119	257	tags=38%	list=15%	signal=33%	Anpep/Cpa1/Ace2/Enpep/Naaladl1/Mep1b/Xpnpep1/Pepd/Mme/Lap3/Cndp2/Ace/Metap2/Pmpca/Dpep1
BP	GO:0007010	cytoskeleton organization	214	-0.401853849144133	-1.68203185585223	2.61539343678928e-05	2.61539343678928e-05	0.00302996973389025	451	tags=37%	list=26%	signal=31%	Sh3bgrl3/Hsp90b1/Fkbp4/Slk/Des/Itgb3/Hsph1/Arfip1/Gsk3b/Xpo1/Fscn1/Parva/Icam1/Mapre1/Swap70/Krt7/Dync1h1/Fermt2/Pdlim3/Arpc5l/Krt18/Lima1/Nudc/Rhoc/Vps4b/Src/Vcp/Cyfip1/Add1/Iqgap2/Golga2/Krt8/Gmfb/Hnrnpu/Ilk/Rnh1/Krt19/Ranbp1/Lrp1/Grb2/Rhog/Anxa1/Tpm1/Slc16a1/Capn2/Tpm2/Kpnb1/Tln1/Dpysl3/Dpysl2/Dstn/Alox15/Cyrib/Twf2/Tubb6/Cdc42/Arrb1/Ppp2r1a/Apoa1/Tubb5/S100a9/Dctn1/Tbcb/Tubb4b/Actg1/Ehd2/Csrp…
MF	GO:0008233	peptidase activity	99	0.433891191303742	1.87528053059842	2.94422678406931e-05	2.94422678406931e-05	0.00334533298359941	274	tags=34%	list=16%	signal=31%	Cela2a/Prss2/Anpep/Ctrc/Cela3b/Cpa1/Ctrb1/Cela1/Ace2/Enpep/Naaladl1/Mep1b/Dpp4/Xpnpep1/Pepd/St14/Psmb10/Ctsa/Mme/Psmb8/Lap3/Cndp2/Casp6/Casp7/Psmb9/Ace/H13/Ncstn/Metap2/Pmpca/Dpep1/Usp7/Ggt1/Ctss
CC	GO:0005751	mitochondrial respiratory chain complex IV	14	0.782286236858134	2.14082346409455	3.11792640703911e-05	3.11792640703911e-05	0.00341148555998256	343	tags=79%	list=20%	signal=63%	Cox6c/COX2/Cox7a1/Cox7a2/Cox4i1/Cox5a/COX1/COX3/Cox7c/Ndufa4/Cox6b1
CC	GO:0045277	respiratory chain complex IV	14	0.782286236858134	2.14082346409455	3.11792640703911e-05	3.11792640703911e-05	0.00341148555998256	343	tags=79%	list=20%	signal=63%	Cox6c/COX2/Cox7a1/Cox7a2/Cox4i1/Cox5a/COX1/COX3/Cox7c/Ndufa4/Cox6b1
BP	GO:0000278	mitotic cell cycle	95	-0.49643259203501	-1.88208659743359	3.19516572917836e-05	3.19516572917836e-05	0.00343243353834989	305	tags=34%	list=18%	signal=29%	Nudc/Rrm1/Psme3/Rhoc/Ddx3x/Vps4b/Vcp/Mcm6/Golga2/Rps6/Hnrnpu/Ranbp1/Cdc5l/Anxa1/Nae1/Eif4g1/Dusp3/Kpnb1/Rab35/Tubb6/Cdc42/Ppp2r1a/Tubb5/Dctn1/Tubb4b/Nasp/Pcna/Cfl1/Tuba4a/Tuba1a/Actb/Tubb2a
BP	GO:0051130	positive regulation of cellular component organization	182	-0.414433579484769	-1.7048441584888	3.40014941568292e-05	3.40014941568292e-05	0.00352516690701132	391	tags=36%	list=23%	signal=31%	Gsk3b/Sh3glb1/Fscn1/Itga2/Bax/Psmc6/Cct6a/Icam1/Mapre1/Swap70/Cct3/Dync1h1/Map2k2/Cct4/Fermt2/Rhoc/Ddx3x/Vps4b/Src/Vcp/Cyfip1/Add1/Golga2/Ilk/Kif5b/Ranbp1/Lrp1/Grb2/Ehd1/Wars1/Anxa1/Eif4g1/Tpm1/Msn/Osbp/Psmc5/Septin9/Capn2/Dusp3/Rab8b/Dpysl3/Slc25a4/Atl3/Cct5/Dstn/Alox15/Twf2/Pla2g4a/Ruvbl1/Eif5a/Dnm2/Cdc42/Hspb1/Nsf/Arrb1/Dnm1l/Apoa1/S100a9/Dctn1/Ruvbl2/Ehd2/Snx4/Cfl2/Cfl1/Opa1/Rac2
BP	GO:0140975	disruption of cellular component of another organism	6	0.933724340175953	1.98080662279749	3.40081574941498e-05	3.40081574941498e-05	0.00352516690701132	119	tags=100%	list=7%	signal=93%	Reg2/Defa-rs2/Reg1/Reg3b/Reg3g/Defa4
BP	GO:0007049	cell cycle	164	-0.425338949073191	-1.72760745240529	3.70625223177244e-05	3.70625223177244e-05	0.00377553426078743	305	tags=29%	list=18%	signal=26%	Nudc/Rrm1/Psme3/Rhoc/Ddx3x/Vps4b/Src/Vcp/Mcm6/Golga2/Rps6/Hnrnpu/Ilk/Ranbp1/Cdc5l/Gnai2/Atp2b4/Anxa1/Nae1/Gnai3/Eif4g1/Slc16a1/Septin9/Dusp3/Kpnb1/Rab35/Tardbp/Dstn/Prkacb/Tubb6/Ruvbl1/Stat3/Cdc42/Clic1/Phgdh/Ppp2r1a/Tubb5/Dctn1/Tubb4b/Ruvbl2/Nasp/Pcna/Cfl1/Tuba4a/Tuba1a/Actb/Tubb2a
MF	GO:0019901	protein kinase binding	127	-0.44430610128998	-1.74997133895271	5.56154081171907e-05	5.56154081171907e-05	0.0054862472999516	368	tags=36%	list=22%	signal=31%	Mapre1/Itgav/Gcn1/Fermt2/Itgb2/Cd44/Eif3a/Rps19/Src/Ctnnd1/Tjp2/Cdc37/Golga2/Rps6/Ilk/Cspg4/Kif5b/Csk/Cdc5l/Grb2/Lipe/Wars1/Rhog/Atp2b4/Msn/Dusp3/Trap1/Dpysl2/Twf2/Stat3/Dnm2/Cdc42/Hspb1/Nsf/Glrx3/Arrb1/Dnm1l/Dctn1/Actg1/Eef1a1/Vim/Pcna/Pak2/Acta2/Tuba4a/Actb
BP	GO:0044278	cell wall disruption in another organism	4	0.97070884592853	1.82206105697072	5.57128266697384e-05	5.57128266697384e-05	0.0054862472999516	54	tags=100%	list=3%	signal=97%	Reg2/Reg1/Reg3b/Reg3g
CC	GO:0005874	microtubule	60	-0.545147414841329	-1.92270365221345	7.09289099734878e-05	7.09289099734878e-05	0.00687012893323877	473	tags=55%	list=28%	signal=41%	Septin2/Tbca/Fkbp4/Rmdn1/Hsph1/Gsk3b/Lrpprc/Cct6a/Mapre1/Cct3/Dync1h1/Map2k2/Cct4/Eif3a/Nudc/Iqgap2/Golga2/Hnrnpu/Kif5b/Septin9/Dpysl2/Cct5/Tubb6/Dnm2/Dnm1l/Tubb5/Dctn1/Tbcb/Tubb4b/Opa1/Tuba4a/Tuba1a/Tubb2a
MF	GO:0005200	structural constituent of cytoskeleton	30	-0.661678624918409	-2.05213253807846	7.68409738472042e-05	7.68409738472042e-05	0.00732272302554087	186	tags=40%	list=11%	signal=36%	Tpm1/Tpm2/Tln1/Tubb6/Tubb5/Tubb4b/Actg1/Vim/Tuba4a/Tuba1a/Actb/Tubb2a
CC	GO:0099081	supramolecular polymer	165	-0.415371204652279	-1.68611754341176	8.33589207446155e-05	8.33589207446155e-05	0.00769561878518959	510	tags=42%	list=30%	signal=33%	Coro1a/Tpm3/Krt17/Nckap1/Sri/Fbln1/Jup/Vcl/Gng12/Septin2/Tbca/Anxa5/Fkbp4/Ctsh/Des/Rmdn1/Hsph1/Lman1/Ak1/Gsk3b/Lrpprc/Cct6a/Mapre1/Cct3/Krt7/Dync1h1/Map2k2/Cct4/Pdlim3/Krt18/Eif3a/Nudc/Src/Iqgap2/Golga2/Krt8/Hnrnpu/Aldoa/Ilk/Krt19/Kif5b/Atp2b4/Anxa1/Tpm1/Septin9/Tpm2/Dpysl3/Dpysl2/Cct5/Twf2/Tubb6/Dnm2/Hspb1/Glrx3/Dnm1l/Tubb5/Dctn1/Tbcb/Tubb4b/Actg1/Csrp1/Myo18a/Cfl2/Vim/Acta2/Opa1/Rac2/Tuba4a/Tub…
CC	GO:0099512	supramolecular fiber	165	-0.415371204652279	-1.68611754341176	8.33589207446155e-05	8.33589207446155e-05	0.00769561878518959	510	tags=42%	list=30%	signal=33%	Coro1a/Tpm3/Krt17/Nckap1/Sri/Fbln1/Jup/Vcl/Gng12/Septin2/Tbca/Anxa5/Fkbp4/Ctsh/Des/Rmdn1/Hsph1/Lman1/Ak1/Gsk3b/Lrpprc/Cct6a/Mapre1/Cct3/Krt7/Dync1h1/Map2k2/Cct4/Pdlim3/Krt18/Eif3a/Nudc/Src/Iqgap2/Golga2/Krt8/Hnrnpu/Aldoa/Ilk/Krt19/Kif5b/Atp2b4/Anxa1/Tpm1/Septin9/Tpm2/Dpysl3/Dpysl2/Cct5/Twf2/Tubb6/Dnm2/Hspb1/Glrx3/Dnm1l/Tubb5/Dctn1/Tbcb/Tubb4b/Actg1/Csrp1/Myo18a/Cfl2/Vim/Acta2/Opa1/Rac2/Tuba4a/Tub…
BP	GO:0070925	organelle assembly	120	-0.445821691210745	-1.74489641633616	9.3269012456682e-05	9.3269012456682e-05	0.00847803995011103	400	tags=35%	list=23%	signal=29%	Gsk3b/Sh3glb1/Fscn1/Rps5/Parva/Cd34/Mapre1/Dync1h1/Rps23/Ehd4/Rab1a/Rps19/Sec22b/Ddx3x/Vps4b/Src/Rps28/Golga2/Krt8/Rps6/Hnrnpu/Krt19/Rps14/Ehd1/Tpm1/Msn/Septin9/Kpnb1/Stx12/Rps25/Dnm2/Rab14/Tubb5/Dctn1/Actg1/Ehd2/Csrp1/Rab1b/Snx4/Cfl2/Rpl23a/Pla2g4c
BP	GO:0060627	regulation of vesicle-mediated transport	98	-0.479025165080203	-1.82818560704329	9.67239749661613e-05	9.67239749661613e-05	0.00865887833309511	536	tags=54%	list=31%	signal=39%	Pdcd6ip/Hip1r/Ezr/Picalm/Lrpap1/Coro1a/Scfd1/Rab8a/Septin2/Rab21/Itgb3/Hmgb1/Arhgap1/Arfip1/Nedd4/Sh3glb1/Itga2/Ahsg/Itgav/Map2k2/Rab5b/Itgb2/Ehd4/Vps4b/Src/Add1/Kif5b/Csk/Rab11b/Lrp1/Gnai2/Ehd1/Anxa1/Rab27a/Msn/Snx12/Rab8b/Alox15/Pla2g4a/Dnm2/Cdc42/Rab5c/Nsf/Arrb1/Dnm1l/Apoa1/Actg1/Ehd2/Rab5a/Myo18a/Snx4/Rac2/Actb
BP	GO:0060339	negative regulation of type I interferon-mediated signaling pathway	4	0.962770973937519	1.80716133962427	0.000109386880259717	0.000109386880259717	0.00964632457027169	21	tags=50%	list=1%	signal=50%	Isg15/Oas1a
MF	GO:0016887	ATP hydrolysis activity	51	-0.54936985528628	-1.88430098014493	0.000111271058868784	0.000111271058868784	0.00966818039366074	456	tags=49%	list=27%	signal=37%	Atp5o/Hsp90b1/Ddx39a/Atp5a1/Psmc6/Cct6a/Cct3/Hspa2/Cct4/Psmc3/Ddx3x/Vps4b/Vcp/Kif5b/Atp2b4/Atp5b/Atp2b1/Psmc5/Trap1/Cct5/Ruvbl1/Nsf/Psmc4/Ruvbl2/Psmc1
MF	GO:0004180	carboxypeptidase activity	9	0.850963303166479	2.07086075456911	0.000130371272399436	0.000130371272399436	0.01116359957251	174	tags=67%	list=10%	signal=60%	Cpa1/Ace2/Naaladl1/Ctsa/Cndp2/Ace
BP	GO:0031589	cell-substrate adhesion	66	-0.509335424264859	-1.82260357649276	0.000159594271051281	0.000159594271051281	0.0134707164422683	573	tags=58%	list=33%	signal=40%	Fga/Rac1/Rhoa/Itgb1/Itga9/Bcam/Coro1a/Lims1/Fbln1/Jup/Vcl/Itga1/Vamp3/Slk/Itgb3/Gsk3b/Itga2/Parva/Cd34/Itgav/Fermt2/Itgb2/Rab1a/Src/Fermt3/Ilk/Lrp1/Itga5/Lgals1/Dusp3/Rras/Alox15/Dnm2/Cdc42/Apoa1/Actg1/Cfl1/Rac2
CC	GO:0030054	cell junction	385	-0.346527665677352	-1.51700471427811	0.00017679849019898	0.00017679849019898	0.0147126749516216	540	tags=39%	list=32%	signal=34%	Tgfb1i1/Gsn/Pdcd6ip/Hip1r/Ezr/Picalm/Skp1/Hnrnpa2b1/Nampt/Usp14/Cad/Tbcd/Coro1a/Lims1/Vps35/Flnb/Nckap1/Sri/Rab8a/Eif2s2/Eif5b/Jup/Dars/Hnrnpa0/Vcl/Septin2/Rela/Anxa5/Rpl34/Rpl28/Hnrnpul2/Itga1/Vamp3/Rab21/Hnrnpa1/Kpna1/Des/Itgb3/Rpl23/Nedd4/Gsk3b/Rpl12/Sh3glb1/Fscn1/Itga2/Tpd52/Rps5/Parva/Mapre1/Rpl35/Arf4/Itgav/Map2k2/Fermt2/Rab5b/Itgb2/Pdlim3/Hnrnph1/Arpc5l/Cbr1/Anxa6/Tln2/Rps23/Eef1d/Ybx1/Lim…
BP	GO:0006123	mitochondrial electron transport cytochrome c to oxygen	10	0.822090102303506	2.07387019886085	0.000185188357696354	0.000185188357696354	0.0151968165460473	288	tags=90%	list=17%	signal=75%	Cox6c/Cox7a1/Cox7a2/Cox4i1/Cox5a/COX1/COX3/Cox7c/Cycs
BP	GO:0060997	dendritic spine morphogenesis	12	-0.782933358282676	-1.93424635703227	0.00021014356271616	0.00021014356271616	0.0170084472606461	102	tags=33%	list=6%	signal=32%	Cdc42/Dnm1l/Cfl1/Opa1
BP	GO:0051246	regulation of protein metabolic process	320	-0.350662107445898	-1.51510768029049	0.0002154622566985	0.0002154622566985	0.0172032666692558	428	tags=32%	list=25%	signal=30%	Cyp51/Itgb3/Hmgb1/Rpl23/Pdcd10/Fh1/Nedd4/Gsk3b/Aars/Xpo1/Itga2/Bax/Lrpprc/Icam1/Swap70/Ahsg/Itih2/Itgav/Bcap31/Map2k2/Hspa2/Gnas/Gcn1/Fermt2/Itgb2/Cd44/Ybx1/Itln1/Plaa/Pdcd4/Ehd4/Otub1/H1f5/Psme3/Rtraf/Eprs/Rab1a/Sec22b/Ddx3x/Src/Vcp/Bzw1/Cyfip1/Ctnnd1/Ywhab/Sars/Cdc37/Golga2/Hnrnpu/Ilk/Abce1/Cspg4/Csk/Lrp1/Gnai2/Mrps27/Itga5/Wars1/Atp2b4/Gclc/Eif4g1/Msn/Osbp/Arl6ip5/Snx12/Dusp3/Sae1/Trap1/Rplp1/…
CC	GO:0098798	mitochondrial protein-containing complex	95	0.408939530880818	1.76723314981784	0.000242289127303907	0.000242289127303907	0.0190872824078152	343	tags=43%	list=20%	signal=37%	ND5/Cox6c/COX2/Ppif/Mrpl15/Cox7a1/Cox7a2/Cox4i1/Ndufs2/Cox5a/Micos10/Vdac1/Ndufa12/Phb2/Ndufa9/Ndufa6/COX1/Ndufa10/Cyc1/Ndufb10/COX3/Mrpl38/Phb/Atp5j2/Immt/Uqcrh/Atp5l/Cox7c/Ndufs3/Ndufa5/Uqcr10/Ndufa4/Ndufa8/Ndufv1/Slc25a5/Mrpl39/Ndufb4/ATP8/Atp5pb/ND4/Cox6b1
MF	GO:0042834	peptidoglycan binding	8	0.856867590505376	2.00756207843607	0.000258140068406675	0.000258140068406675	0.0200684238776547	113	tags=62%	list=7%	signal=59%	Reg2/Reg1/Reg3b/Reg3g/Zg16
BP	GO:0048522	positive regulation of cellular process	597	-0.315299535404409	-1.4116822426305	0.000275054164085796	0.000275054164085796	0.0208671856235744	438	tags=30%	list=26%	signal=35%	Trim28/Ctsh/Slk/Atp5a1/Wdr77/Cyp51/Itgb3/Hmgb1/Rpl23/Cand1/Pdcd10/Hsph1/Lman1/Ak1/Fh1/Trmt112/Nedd4/Gsk3b/Slc12a2/Sh3glb1/Mars1/Fscn1/Itga2/Tpd52/Bax/Psmc6/Cct6a/Cd34/S100a11/Icam1/Mapre1/Swap70/Cct3/Arf4/Scp2/Itgav/Dync1h1/Bcap31/Map2k2/Hspa2/Cct4/Gnas/Gcn1/Fermt2/Ppm1a/Itgb2/Cbr1/Psmc3/Cd44/Ctnnbl1/Ybx1/Itln1/Plaa/Rbbp7/Pdcd4/Pla2g7/Rrm1/Ehd4/H1f5/Rtraf/Rhoc/Ptma/Rab1a/Cpne1/Ddx3x/Vps4b/Src/Vcp…
BP	GO:0031323	regulation of cellular metabolic process	484	-0.321327549278343	-1.42503009642205	0.000275478078515386	0.000275478078515386	0.0208671856235744	425	tags=30%	list=25%	signal=32%	Itgb3/Hmgb1/Nudt16l1/Rpl23/Cand1/Pdcd10/Fh1/Trmt112/Nedd4/Gsk3b/Aars/Xpo1/Sh3glb1/Mars1/Itga2/Bax/Lrpprc/Psmc6/Cct6a/Cd34/Icam1/Swap70/Cct3/Arf4/Scp2/Itgav/Cbx1/Bcap31/Map2k2/Hspa2/Cct4/Gnas/Gcn1/Fermt2/Me1/Ppm1a/Itgb2/Hnrnph1/Cbr1/Psmc3/Cd44/Ybx1/Itln1/Rbbp7/Pdcd4/Ehd4/Otub1/H1f5/Rtraf/Eprs/Ptma/Rab1a/Sec22b/Ddx3x/Src/Vcp/Pcbp2/Bzw1/Mcm6/Cyfip1/Gpd1/Ctnnd1/Ywhab/Pcbp1/Sars/Cdc37/Golga2/Anxa3/Gfp…
BP	GO:0031346	positive regulation of cell projection organization	64	-0.515506477603671	-1.84481178939821	0.000286089105026325	0.000286089105026325	0.0213091508952637	400	tags=38%	list=23%	signal=30%	Gsk3b/Sh3glb1/Fscn1/Itga2/Map2k2/Src/Cyfip1/Golga2/Ilk/Ranbp1/Lrp1/Ehd1/Septin9/Rab8b/Dpysl3/Twf2/Dnm2/Cdc42/Hspb1/Dnm1l/S100a9/Cfl1/Opa1/Rac2
BP	GO:0009060	aerobic respiration	79	0.42615399009116	1.78403172293218	0.000288525827194021	0.000288525827194021	0.0213091508952637	387	tags=47%	list=23%	signal=38%	ND5/Cox6c/Coq9/COX2/Ppif/Cox7a1/Cox7a2/Cox4i1/Ndufs2/Cox5a/Ndufa12/Ndufa9/Ndufa6/COX1/Mtch2/Ndufa10/Cyc1/Ndufb10/COX3/Atp5j2/Uqcrh/Cox7c/Ndufs3/Ndufa5/Cycs/Uqcr10/Ndufa8/Ndufv1/Cat/Ndufb4/ATP8/Atp5pb/ND4/Mdh1/Uqcrc1/Mdh2/Atp5d
BP	GO:0033043	regulation of organelle organization	180	-0.390945367849787	-1.60741004420712	0.00032502868836616	0.00032502868836616	0.0234347138738936	425	tags=37%	list=25%	signal=31%	Itgb3/Pdcd10/Hsph1/Arfip1/Lman1/Gsk3b/Sh3glb1/Fscn1/Bax/Vat1/Cct6a/Icam1/Mapre1/Swap70/Cct3/Dync1h1/Map2k2/Cct4/Fermt2/Arpc5l/Lima1/Rhoc/Sec22b/Vps4b/Src/Cyfip1/Add1/Iqgap2/Gmfb/Hnrnpu/Ilk/Rnh1/Kif5b/Lrp1/Grb2/Acaa2/Rhog/Gclc/Anxa1/Tpm1/Msn/Osbp/Septin9/Capn2/Slc25a4/Atl3/Cct5/Dstn/Alox15/Cyrib/Twf2/Pla2g4a/Ruvbl1/Dnm2/Cdc42/Dnm1l/Apoa1/Dctn1/Actg1/Ruvbl2/Rab1b/Snx4/Cfl2/Pak2/Cfl1/Opa1/Actb
BP	GO:0048518	positive regulation of biological process	664	-0.311726969743175	-1.40455259025705	0.000328217080734349	0.000328217080734349	0.0234347138738936	406	tags=28%	list=24%	signal=35%	Ak1/Fh1/Trmt112/Nedd4/Gsk3b/Slc12a2/Sh3glb1/Mars1/Vkorc1/Fscn1/Itga2/Tpd52/Bax/Psmc6/Cct6a/Cd34/S100a11/Icam1/Mapre1/Swap70/Ahsg/Cct3/Arf4/Scp2/Itgav/Dync1h1/Bcap31/Map2k2/Hspa2/Cct4/Gnas/Gcn1/Fermt2/Ppm1a/Itgb2/Cbr1/Psmc3/Cd44/Ctnnbl1/Ybx1/Itln1/Plaa/Rbbp7/Pdcd4/Pla2g7/Rrm1/Ehd4/H1f5/Psme3/Rtraf/Rhoc/Ptma/Rab1a/Cpne1/Rps19/Sec22b/Ddx3x/Vps4b/Src/Epx/Vcp/Pcbp2/Ipo5/Cyfip1/Gpd1/Oxct1/Ctnnd1/Pcbp1/…
MF	GO:0009055	electron transfer activity	31	0.57308051778749	1.99198532649602	0.000329204915189116	0.000329204915189116	0.0234347138738936	339	tags=55%	list=20%	signal=45%	ND5/Nqo2/COX2/Cox7a1/Cox4i1/Ndufs2/Cox5a/COX1/Ndufa10/Cyc1/COX3/Uqcrh/Cox7c/Ndufs3/Uqcr10/Ndufv1/ND4
CC	GO:0099080	supramolecular complex	222	-0.380402898205885	-1.59317416251319	0.000348143735979877	0.000348143735979877	0.0244878545119681	498	tags=37%	list=29%	signal=30%	Krt17/Nckap1/Sri/Fbln1/Jup/Vcl/Gng12/Septin2/Tbca/Anxa5/Rpl28/Fkbp4/Ctsh/Des/Rmdn1/Hsph1/Lman1/Ak1/Gsk3b/Xpo1/Rangap1/Lrpprc/Cct6a/Mapre1/Cct3/Krt7/Dync1h1/Map2k2/Cct4/Pdlim3/Krt18/Psmc3/Ybx1/Eif3a/Nudc/Ddx3x/Src/Vcp/Pcbp1/Iqgap2/Golga2/Krt8/Rps6/Hnrnpu/Aldoa/Ilk/Krt19/Kif5b/Atp2b4/Anxa1/Eif4g1/Tpm1/Septin9/Tpm2/Kpna2/Kpnb1/Dpysl3/Dpysl2/Cct5/Twf2/Tubb6/Dnm2/Cdc42/Hspb1/Glrx3/Khsrp/Dnm1l/Tubb5/Dc…
CC	GO:0005740	mitochondrial envelope	195	0.317424142476461	1.51550427485837	0.000365148315870435	0.000365148315870435	0.0253817646684923	343	tags=36%	list=20%	signal=33%	ND5/Cox6c/Vdac3/Coq9/COX2/Vdac2/Glrx/Ppif/Mrpl15/Mgst1/Cox7a1/Maoa/Cox7a2/Cox4i1/Coa7/Ndufs2/Fahd1/Cox5a/Micos10/Tmem14c/Vdac1/Ndufa12/Phb2/Ndufa9/Acsl5/Ndufa6/Mtarc2/Nme1/Otc/COX1/Mtch2/Ndufa10/Cyc1/Ndufb10/COX3/Slc25a10/Slc25a18/Maob/Mrpl38/Phb/Hadh/Cyb5b/Cnp/Atp5j2/Slc25a3/Nipsnap1/Pmpca/Pgrmc1/Immt/Uqcrh/Atp5l/Cox7c/Ndufs3/Ndufa5/Glud1/Cycs/Aldh3a2/Uqcr10/Ndufa4/Ndufa8/Calm1/Ndufv1/Slc25a5/Ca…
CC	GO:1902495	transmembrane transporter complex	40	0.526201403834056	1.93327909808736	0.000373603655010838	0.000373603655010838	0.025667531402397	339	tags=52%	list=20%	signal=43%	ND5/Ndufs2/Atp1b1/Ndufa12/Ndufa9/Ndufa6/COX1/Ndufa10/Cyc1/Ndufb10/Atp6v0d1/Uqcrh/Ndufs3/Ndufa5/Uqcr10/Ndufa4/Ndufa8/Calm1/Ndufv1/Ndufb4/ND4
CC	GO:0005747	mitochondrial respiratory chain complex I	19	0.69738918157349	2.065904787678	0.000397655649587327	0.000397655649587327	0.0263990675474118	339	tags=74%	list=20%	signal=60%	ND5/Ndufs2/Ndufa12/Ndufa9/Ndufa6/Ndufa10/Ndufb10/Ndufs3/Ndufa5/Ndufa4/Ndufa8/Ndufv1/Ndufb4/ND4
CC	GO:0030964	NADH dehydrogenase complex	19	0.69738918157349	2.065904787678	0.000397655649587327	0.000397655649587327	0.0263990675474118	339	tags=74%	list=20%	signal=60%	ND5/Ndufs2/Ndufa12/Ndufa9/Ndufa6/Ndufa10/Ndufb10/Ndufs3/Ndufa5/Ndufa4/Ndufa8/Ndufv1/Ndufb4/ND4
CC	GO:0045271	respiratory chain complex I	19	0.69738918157349	2.065904787678	0.000397655649587327	0.000397655649587327	0.0263990675474118	339	tags=74%	list=20%	signal=60%	ND5/Ndufs2/Ndufa12/Ndufa9/Ndufa6/Ndufa10/Ndufb10/Ndufs3/Ndufa5/Ndufa4/Ndufa8/Ndufv1/Ndufb4/ND4
MF	GO:0005215	transporter activity	108	0.371547389211884	1.61860015962997	0.000454028445531655	0.000454028445531655	0.0298065691785869	339	tags=38%	list=20%	signal=32%	Fabp2/ND5/Vdac3/Slc5a1/COX2/Vdac2/Cox7a1/Mttp/Ceacam1/Cox4i1/Ndufs2/Slc3a2/Cox5a/Vdac1/Atp1b1/Sec61g/Tmed10/COX1/Ndufa10/Cyc1/COX3/Slc25a10/Slc25a18/Slc27a4/Atp5j2/Fabp1/Slc25a3/Apob/Slc44a2/Atp6v0d1/Uqcrh/Atp5l/Cox7c/Ndufs3/Uqcr10/Ndufv1/Slc25a5/Slc25a1/ATP8/Atp5pb/ND4
MF	GO:0016675	oxidoreductase activity acting on a heme group of donors	9	0.823595700590399	2.00426035721876	0.000485913356979366	0.000485913356979366	0.0315492385508986	275	tags=78%	list=16%	signal=66%	COX2/Cox7a1/Cox4i1/Cox5a/COX1/COX3/Cox7c
BP	GO:0007017	microtubule-based process	89	-0.46030237803743	-1.72977855423748	0.000505809952663689	0.000505809952663689	0.0324841105755296	572	tags=53%	list=33%	signal=37%	Rac1/Tpr/Rhoa/Itgb1/Ptpa/Rbm14/Pdcd6ip/Smc3/Ezr/Tbcd/Cdk11b/Anxa5/Uchl1/Rab21/Fkbp4/Slk/Hsph1/Gsk3b/Xpo1/Mapre1/Dync1h1/Copg1/Nudc/Rab1a/Vps4b/Vcp/Golga2/Hnrnpu/Kif5b/Ranbp1/Atp2b4/Slc16a1/Kpnb1/Ktn1/Tubb6/Cdc42/Hspb1/Ppp2r1a/Tubb5/Dctn1/Tbcb/Tubb4b/Gapdh/Cfl1/Tuba4a/Tuba1a/Tubb2a
BP	GO:0032989	cellular component morphogenesis	98	-0.448434075149246	-1.71143560225768	0.000578514273214297	0.000578514273214297	0.0366603332966828	454	tags=38%	list=27%	signal=29%	Uchl1/Itga1/Rab21/Itgb3/Nedd4/Gsk3b/Sh3glb1/Bax/Map2k2/Cd44/Plaa/Cpne1/Src/Cyfip1/Golga2/Krt8/Ilk/Krt19/Kif5b/Lrp1/Tpm1/Mgll/Dpysl2/Twf2/Dnm2/Cdc42/Dnm1l/Actg1/Csrp1/Rab10/Cfl2/Vim/Pak2/Cfl1/Opa1/Tuba1a/Actb
CC	GO:0005829	cytosol	735	-0.301090630696584	-1.35586972324641	0.000583247419097412	0.000583247419097412	0.0366603332966828	420	tags=28%	list=25%	signal=37%	Rpl23/Cand1/Pdcd10/Aldh7a1/Hsph1/Arfip1/Sec31a/Pgk1/Rtcb/Ak1/Fh1/Galk1/Dnaja2/Nedd4/Gsk3b/Adsl/Aars/Mthfd1/Slc12a2/Rpl12/Xpo1/Sh3glb1/Mars1/Rangap1/Fscn1/Rps5/Bax/Parva/Psmc6/Cct6a/Aco2/Rpl35/Cct3/Krt7/As3mt/Arf4/Scp2/Itgav/Map2k2/Hspa2/Cct4/Gnas/Gcn1/Gpx2/Fermt2/Me1/Ppm1a/Pdlim3/Hnrnph1/Bcl2l15/Anxa6/Unc45a/Krt18/Cd44/Rps23/Aldh9a1/S100a6/Ctnnbl1/Car3/Eef1d/Ybx1/Lima1/Eif3j2/Rbbp7/Eif3a/Pdcd4/Nu…
CC	GO:0099513	polymeric cytoskeletal fiber	130	-0.413977292628779	-1.63489708559507	0.000622453496304556	0.000622453496304556	0.0387128141247365	510	tags=44%	list=30%	signal=33%	Coro1a/Tpm3/Krt17/Nckap1/Jup/Vcl/Gng12/Septin2/Tbca/Fkbp4/Ctsh/Des/Rmdn1/Hsph1/Ak1/Gsk3b/Lrpprc/Cct6a/Mapre1/Cct3/Krt7/Dync1h1/Map2k2/Cct4/Pdlim3/Krt18/Eif3a/Nudc/Src/Iqgap2/Golga2/Krt8/Hnrnpu/Krt19/Kif5b/Anxa1/Tpm1/Septin9/Tpm2/Dpysl3/Dpysl2/Cct5/Twf2/Tubb6/Dnm2/Dnm1l/Tubb5/Dctn1/Tbcb/Tubb4b/Actg1/Vim/Opa1/Rac2/Tuba4a/Tuba1a/Tubb2a
BP	GO:0016192	vesicle-mediated transport	215	-0.374858996572169	-1.56878468863517	0.000653293934161394	0.000653293934161394	0.0401878141579711	425	tags=36%	list=25%	signal=31%	Itgb3/Hmgb1/Arhgap1/Arfip1/Lman1/Sec31a/Nedd4/Sh3glb1/Itga2/Ahsg/Arf4/Itgav/Bcap31/Hyou1/Map2k2/Hspa2/Rab5b/Itgb2/Krt18/Cd44/Copg1/Plaa/Ehd4/Rab1a/Sec22b/Arf5/Vps4b/Src/Vcp/Cyfip1/Add1/Golga2/Anxa3/Kif5b/Csk/Rab11b/Lrp1/Atp6v1a/Gnai2/Grb2/Ehd1/Atp5b/Anxa1/Gnai3/Rab27a/Msn/Snx12/Rab35/Rab8b/Stx12/Rab2a/Dpysl2/Trappc3/Alox15/Cd81/Pla2g4a/Dnm2/Cdc42/Rab5c/Napa/Nsf/Arrb1/Rab14/Dnm1l/Apoa1/Gnao1/Dctn1…
BP	GO:0051146	striated muscle cell differentiation	41	-0.543953114796912	-1.79720322656264	0.00065977321836042	0.00065977321836042	0.0401878141579711	253	tags=34%	list=15%	signal=30%	Krt8/Hnrnpu/Krt19/Ehd1/Fdps/Tpm1/Capn2/Slc25a4/G6pdx/Cd81/Actg1/Ehd2/Csrp1/Cfl2
CC	GO:1990351	transporter complex	43	0.508354997046943	1.89503016764481	0.000671523123035371	0.000671523123035371	0.0404861363007254	339	tags=49%	list=20%	signal=40%	ND5/Ndufs2/Atp1b1/Ndufa12/Ndufa9/Ndufa6/COX1/Ndufa10/Cyc1/Ndufb10/Atp6v0d1/Uqcrh/Ndufs3/Ndufa5/Uqcr10/Ndufa4/Ndufa8/Calm1/Ndufv1/Ndufb4/ND4
CC	GO:0030672	synaptic vesicle membrane	24	-0.645143369794654	-1.89951021468671	0.000702564308435943	0.000702564308435943	0.0415104575079047	229	tags=46%	list=13%	signal=40%	Rab11b/Atp6v1a/Atp2b1/Rab35/Stx12/Rab2a/Rab5c/Rab14/Dnm1l/Rab10/Rab5a
CC	GO:0099501	exocytic vesicle membrane	24	-0.645143369794654	-1.89951021468671	0.000702564308435943	0.000702564308435943	0.0415104575079047	229	tags=46%	list=13%	signal=40%	Rab11b/Atp6v1a/Atp2b1/Rab35/Stx12/Rab2a/Rab5c/Rab14/Dnm1l/Rab10/Rab5a
MF	GO:0004553	hydrolase activity hydrolyzing O-glycosyl compounds	15	0.725047357696957	2.03641347022184	0.00071926833732781	0.00071926833732781	0.0420766355124648	190	tags=47%	list=11%	signal=42%	Lctl/Amy2a5/Treh/Chia1/Asah2/Mogs/Lyz1
BP	GO:0008347	glial cell migration	12	-0.749396087455818	-1.85139212271539	0.000738210047819204	0.000738210047819204	0.0427451543156773	240	tags=42%	list=14%	signal=36%	Cspg4/Lrp1/Rras/Vim/Rras2
MF	GO:0019003	GDP binding	29	-0.61564710451919	-1.90089001073676	0.000751593842108793	0.000751593842108793	0.0427451543156773	229	tags=48%	list=13%	signal=43%	Rab11b/Prps1/Suclg2/Gnai3/Rab27a/Rab35/Rab8b/Rab2a/Rras/Rab5c/Rab14/Rab10/Rab5a/Rras2
BP	GO:0010638	positive regulation of organelle organization	98	-0.444069495072903	-1.69477830936781	0.000760961523001566	0.000760961523001566	0.0427451543156773	411	tags=41%	list=24%	signal=33%	Lman1/Gsk3b/Sh3glb1/Fscn1/Bax/Cct6a/Icam1/Mapre1/Swap70/Cct3/Dync1h1/Cct4/Fermt2/Rhoc/Vps4b/Src/Cyfip1/Kif5b/Grb2/Anxa1/Tpm1/Msn/Osbp/Septin9/Slc25a4/Atl3/Cct5/Dstn/Alox15/Pla2g4a/Ruvbl1/Cdc42/Dnm1l/Apoa1/Dctn1/Ruvbl2/Snx4/Cfl2/Cfl1/Opa1
BP	GO:0120034	positive regulation of plasma membrane bounded cell projection assembly	21	-0.65454317165142	-1.8641789245167	0.000768709524212273	0.000768709524212273	0.0427451543156773	400	tags=48%	list=23%	signal=37%	Gsk3b/Fscn1/Cyfip1/Septin9/Dpysl3/Twf2/Dnm2/Cdc42/Cfl1/Rac2
BP	GO:0032879	regulation of localization	314	-0.341279958465717	-1.47390206850698	0.00077011513742859	0.00077011513742859	0.0427451543156773	511	tags=39%	list=30%	signal=34%	Lrpap1/Coro1a/Ufm1/Vps35/Aacs/Scfd1/Nckap1/Acat2/Sri/Rab8a/Jup/Vcl/Septin2/Gnb2/Snx5/Anxa5/Slmap/Vamp3/Rab21/Ero1a/Trim28/Cyp51/Itgb3/Hmgb1/Pdcd10/Arhgap1/Arfip1/Ak1/Nedd4/Gsk3b/Slc12a2/Xpo1/Sh3glb1/Rangap1/Itga2/Bax/Cct6a/Icam1/Swap70/Ahsg/Cct3/Scp2/Itgav/Dync1h1/Bcap31/Map2k2/Hspa2/Cct4/Gnas/Fermt2/Rab5b/Ppm1a/Itgb2/Anxa6/Itln1/Plaa/Ehd4/Eprs/Vps4b/Src/Vcp/Nucb1/Ipo5/Cyfip1/Oxct1/Add1/Hnrnpu/Ki…
BP	GO:0030100	regulation of endocytosis	41	-0.541483816880538	-1.78904474734462	0.000774103854656795	0.000774103854656795	0.0427451543156773	447	tags=49%	list=26%	signal=37%	Rab21/Itgb3/Nedd4/Itga2/Itgav/Rab5b/Ehd4/Src/Add1/Lrp1/Snx12/Alox15/Dnm2/Cdc42/Rab5c/Nsf/Arrb1/Dnm1l/Actg1/Actb
CC	GO:0099571	postsynaptic cytoskeleton	3	-0.959541106298463	-1.59407608562239	0.000821926882510124	0.000821926882510124	0.044948278588555	66	tags=67%	list=4%	signal=64%	Actg1/Actb
BP	GO:0006796	phosphate-containing compound metabolic process	392	-0.327570519866834	-1.43653575021297	0.000836683493464234	0.000836683493464234	0.044948278588555	458	tags=34%	list=27%	signal=32%	Prdx6/Atp5o/Uchl1/Itga1/Ppm1g/Hsp90b1/Trim28/Slk/Atp5a1/Acat1/Itgb3/Hmgb1/Acss1/Pdcd10/Pgk1/Ak1/Galk1/Gsk3b/Adsl/Mthfd1/Sh3glb1/Itga2/Bax/Nudt7/Icam1/Swap70/Scp2/Ugp2/Map2k2/Hspa2/Pdhb/Suclg1/Gnas/Gcn1/Fermt2/Me1/Ppm1a/Itgb2/Cd44/Idh3g/Itln1/Pla2g7/Rrm1/Ehd4/Rtraf/Entpd5/Ddx3x/Paics/Src/Vcp/Nudt5/Gpd1/Ctnnd1/Ywhab/Adpgk/Cdc37/Stoml2/Gfpt1/Hnrnpu/Aldoa/Ilk/Ckb/Gart/Cspg4/Csk/Lrp1/Prps1/Atp6v1a/Itp…
BP	GO:0051049	regulation of transport	264	-0.351393843752175	-1.49225261466098	0.000845699468211052	0.000845699468211052	0.044948278588555	511	tags=41%	list=30%	signal=34%	Lrpap1/Coro1a/Ufm1/Vps35/Aacs/Scfd1/Acat2/Sri/Rab8a/Jup/Septin2/Gnb2/Snx5/Anxa5/Slmap/Vamp3/Rab21/Trim28/Cyp51/Itgb3/Hmgb1/Pdcd10/Arhgap1/Arfip1/Ak1/Nedd4/Gsk3b/Slc12a2/Xpo1/Sh3glb1/Rangap1/Itga2/Bax/Icam1/Ahsg/Scp2/Itgav/Dync1h1/Bcap31/Map2k2/Hspa2/Gnas/Rab5b/Ppm1a/Itgb2/Itln1/Plaa/Ehd4/Eprs/Vps4b/Src/Nucb1/Ipo5/Cyfip1/Oxct1/Add1/Kif5b/Csk/Rab11b/Lrp1/Arg1/Hnrnpm/Gnai2/Ehd1/Acaa2/Atp2b4/Gclc/Anx…
BP	GO:1901653	cellular response to peptide	48	-0.517086892829147	-1.756818188429	0.000858258012490434	0.000858258012490434	0.044948278588555	494	tags=58%	list=29%	signal=43%	Rab8a/Pkm/Uso1/Rela/Snx5/Anxa5/Rpl23/Gsk3b/Rangap1/Icam1/Ahsg/Gnas/Eprs/Src/Cyfip1/Csk/Srsf3/Lrp1/Gnai2/Grb2/Atp2b1/Nucb2/Stat3/Rab10/Vim/Cfl1/Opa1/Mzb1
BP	GO:0051171	regulation of nitrogen compound metabolic process	491	-0.317069339313167	-1.40726167729935	0.000858261396703056	0.000858261396703056	0.044948278588555	431	tags=30%	list=25%	signal=32%	Wdr77/Cyp51/Itgb3/Hmgb1/Nudt16l1/Rpl23/Cand1/Pdcd10/Fh1/Trmt112/Nedd4/Gsk3b/Aars/Xpo1/Mars1/Itga2/Bax/Lrpprc/Psmc6/Cct6a/Cd34/Icam1/Swap70/Ahsg/Cct3/Itih2/Arf4/Itgav/Cbx1/Bcap31/Map2k2/Hspa2/Cct4/Gnas/Gcn1/Fermt2/Me1/Ppm1a/Itgb2/Hnrnph1/Psmc3/Cd44/Ybx1/Itln1/Plaa/Rbbp7/Pdcd4/Ehd4/Otub1/H1f5/Psme3/Rtraf/Eprs/Ptma/Rab1a/Sec22b/Ddx3x/Src/Vcp/Pcbp2/Bzw1/Mcm6/Cyfip1/Gpd1/Ctnnd1/Ywhab/Pcbp1/Sars/Cdc37/…
CC	GO:0030312	external encapsulating structure	83	0.399508403867447	1.68878871442241	0.000867254333002049	0.000867254333002049	0.044948278588555	54	tags=14%	list=3%	signal=15%	Cela2a/Reg2/Prss2/Reg1/Cela3b/Reg3b/Cela1/Dmbt1/Col15a1/Lgals4/Lgals9/Reg3g
CC	GO:0031012	extracellular matrix	83	0.399508403867447	1.68878871442241	0.000867254333002049	0.000867254333002049	0.044948278588555	54	tags=14%	list=3%	signal=15%	Cela2a/Reg2/Prss2/Reg1/Cela3b/Reg3b/Cela1/Dmbt1/Col15a1/Lgals4/Lgals9/Reg3g
BP	GO:0016310	phosphorylation	183	-0.382466982658651	-1.57472732618665	0.000942454625047496	0.000942454625047496	0.0484210325893967	438	tags=37%	list=26%	signal=31%	Trim28/Slk/Itgb3/Hmgb1/Pdcd10/Pgk1/Ak1/Galk1/Gsk3b/Sh3glb1/Bax/Icam1/Map2k2/Hspa2/Gnas/Gcn1/Fermt2/Itgb2/Cd44/Itln1/Ehd4/Rtraf/Ddx3x/Src/Gpd1/Ctnnd1/Adpgk/Cdc37/Hnrnpu/Aldoa/Ilk/Ckb/Cspg4/Csk/Lrp1/Prps1/Itga5/Wars1/Atp2b4/Pfkl/Eif4g1/Aldh18a1/Osbp/Dusp3/Tardbp/Rfk/Prkacb/Cmpk1/Cd81/Stat3/Hbb-b1/Cdc42/Hspb1/Arrb1/Apoa1/Eef1a1/Ckm/Gapdh/Coasy/Ang4/Rps6ka1/Gale/Gpd1l/Pak2/Cfl1/Actb/Itlnb
BP	GO:0009893	positive regulation of metabolic process	390	-0.32597126108084	-1.42961013491418	0.000956265882836603	0.000956265882836603	0.0485049316381733	425	tags=32%	list=25%	signal=31%	Itgb3/Hmgb1/Rpl23/Cand1/Pdcd10/Hsph1/Fh1/Trmt112/Nedd4/Gsk3b/Sh3glb1/Mars1/Itga2/Bax/Psmc6/Cct6a/Cd34/Icam1/Cct3/Arf4/Scp2/Dync1h1/Bcap31/Map2k2/Hspa2/Cct4/Gnas/Gcn1/Fermt2/Ppm1a/Itgb2/Cbr1/Psmc3/Cd44/Ybx1/Itln1/Rbbp7/Ehd4/H1f5/Psme3/Rtraf/Ptma/Rab1a/Rps19/Sec22b/Ddx3x/Src/Epx/Vcp/Pcbp2/Gpd1/Ctnnd1/Pcbp1/Golga2/Anxa3/Stoml2/Hnrnpu/Ilk/Cspg4/Csk/Lrp1/Cdc5l/Gnai2/Mrps27/Grb2/Itga5/Wars1/Rhog/Fdps/A…
BP	GO:0070887	cellular response to chemical stimulus	372	-0.328753466781828	-1.43569288411659	0.000960506529767142	0.000960506529767142	0.0485049316381733	513	tags=37%	list=30%	signal=33%	Aldh2/Coro1a/Lims1/Ufm1/Vps35/Aacs/Mcm2/Flnb/Sri/Rab8a/Pfkp/Jup/Pkm/Uso1/Rela/Snx5/Anxa5/Prdx6/Uchl1/Uba5/Itga1/Vamp3/Hsp90b1/Fkbp4/Hnrnpa1/Ero1a/Slk/Hmgb1/Rpl23/Col6a1/Pdcd10/Pgk1/Nedd4/Gsk3b/Slc12a2/Rangap1/Vkorc1/Bax/Parva/Cd34/Icam1/Swap70/Ahsg/As3mt/Hyou1/Hspa2/Gnas/Gpx2/Itgb2/Hnrnph1/Cbr1/Krt18/Ybx1/Plaa/Pdcd4/Pla2g7/Eprs/Cpne1/Rps19/Ddx3x/Src/Stip1/Vcp/Ipo5/Cyfip1/Gpd1/Oxct1/Add1/Tjp2/Cdc3…
BP	GO:0071495	cellular response to endogenous stimulus	148	-0.397299725598598	-1.5878486545798	0.0010412909675869	0.0010412909675869	0.0520503331424793	510	tags=45%	list=30%	signal=34%	Coro1a/Ufm1/Vps35/Rab8a/Jup/Pkm/Uso1/Rela/Snx5/Anxa5/Uba5/Hsp90b1/Fkbp4/Itgb3/Myof/Rpl23/Col6a1/Nedd4/Gsk3b/Sh3glb1/Mars1/Rangap1/Icam1/Ahsg/Gnas/Fermt2/Ppm1a/Cd44/Rbbp7/Pdcd4/Ehd4/Eprs/Src/Ipo5/Cyfip1/Gpd1/Hnrnpu/Ilk/Csk/Srsf3/Lrp1/Cdc5l/Gnai2/Grb2/Ehd1/Atp2b4/Anxa1/Gnai3/Atp2b1/Capn2/Dusp3/Rab35/Nucb2/Twf2/Stat3/Dnm2/Hspb1/Rab14/Gnao1/Eef1a1/Rab10/Vim/Cfl1/Opa1/Mzb1/Actb
BP	GO:0048667	cell morphogenesis involved in neuron differentiation	66	-0.474144638772203	-1.69667702899004	0.00104833247136242	0.00104833247136242	0.0520503331424793	273	tags=50%	list=16%	signal=44%	Hsp90aa1/Hsp90ab1/Stxbp5/Rac1/Ncam1/Itgb1/Picalm/Tbcd/Rab8a/Vcl/Uchl1/Rab21/Nedd4/Gsk3b/Sh3glb1/Map2k2/Cyfip1/Golga2/Ilk/Kif5b/Lrp1/Mgll/Dpysl2/Twf2/Dnm2/Cdc42/Dnm1l/Rab10/Vim/Pak2/Cfl1/Opa1/Actb
CC	GO:0031090	organelle membrane	416	0.257749842313397	1.32861346234233	0.00107680524282519	0.00107680524282519	0.0530184897191036	339	tags=30%	list=20%	signal=32%	ND5/Cox6c/Dmbt1/Ostc/Vdac3/Vapa/Retsat/Coq9/Gdpd1/COX2/Vdac2/Ppif/Dad1/Mrpl15/Mgst1/Cox7a1/Maoa/Ceacam1/Cox7a2/Cox4i1/Arf6/Gp2/Ndufs2/Ap1m2/Ufd1/Fahd1/B2m/Cox5a/Zg16/Vps26a/Micos10/Tmem14c/Cept1/Vdac1/Atp1b1/Aldob/Rab6a/Tmx2/Sec61g/Mogat2/Tmed10/Ndufa12/Cd38/Phb2/Dhrs4/Ndufa9/Nutf2/Acsl5/Ndufa6/Ap2a2/Mtarc2/Arl6ip1/Mogs/Nme1/Acox1/Otc/COX1/Surf4/Mtch2/Ndufa10/Cyc1/Myo1b/Dgat1/Ndufb10/H13/COX3/Slc…
CC	GO:1902562	H4 histone acetyltransferase complex	6	-0.862689653224822	-1.74475754031024	0.00109364985865695	0.00109364985865695	0.0534028417280682	116	tags=67%	list=7%	signal=62%	Ruvbl1/Actg1/Ruvbl2/Actb
BP	GO:0033108	mitochondrial respiratory chain complex assembly	20	0.633445116019982	1.93253046710019	0.00113056828376831	0.00113056828376831	0.0545143429283188	339	tags=60%	list=20%	signal=49%	ND5/Ndufs2/Ndufa12/Ndufa9/Ndufa6/Ndufa10/Ndufb10/Ndufs3/Ndufa5/Ndufa8/Ndufb4/ND4
CC	GO:0031966	mitochondrial membrane	181	0.315130223692587	1.47411499575985	0.0011473054432596	0.0011473054432596	0.0545143429283188	343	tags=37%	list=20%	signal=33%	ND5/Cox6c/Vdac3/Coq9/COX2/Vdac2/Ppif/Mrpl15/Mgst1/Cox7a1/Maoa/Cox7a2/Cox4i1/Ndufs2/Fahd1/Cox5a/Micos10/Tmem14c/Vdac1/Ndufa12/Phb2/Ndufa9/Acsl5/Ndufa6/Mtarc2/Nme1/Otc/COX1/Mtch2/Ndufa10/Cyc1/Ndufb10/COX3/Slc25a10/Slc25a18/Maob/Mrpl38/Phb/Hadh/Cyb5b/Cnp/Atp5j2/Slc25a3/Nipsnap1/Pmpca/Pgrmc1/Immt/Uqcrh/Atp5l/Cox7c/Ndufs3/Ndufa5/Glud1/Aldh3a2/Uqcr10/Ndufa4/Ndufa8/Calm1/Ndufv1/Slc25a5/Mrpl39/Slc25a1/Nd…
MF	GO:0019899	enzyme binding	382	-0.330360609194113	-1.44443226285726	0.00115294533290236	0.00115294533290236	0.0545143429283188	342	tags=26%	list=20%	signal=26%	Gcn1/Fermt2/Itgb2/Hnrnph1/Cd44/Ctnnbl1/Ybx1/Eif3a/Otub1/H1f5/Rtraf/Eprs/Rps19/Dbt/Src/Vcp/Pcbp2/Ipo5/Cyfip1/Ctnnd1/Ywhab/Tjp2/Sars/Iqgap2/Cdc37/Golga2/Stoml2/Rps6/Hnrnpu/Aldoa/Ilk/Ckb/Cspg4/Kif5b/Csk/Srsf3/Lrp1/Cdc5l/Gclm/Grb2/Ehd1/Lipe/Wars1/Rhog/Atp2b4/Pfkl/Nae1/Msn/Nap1l1/Capn2/Snx12/Timm44/Dusp3/Kpna2/Sae1/Kpnb1/Trap1/Slc25a4/Hdhd2/Dpysl2/Prkacb/Cse1l/Tnpo1/Cyrib/Twf2/Uba2/Pla2g4a/Ruvbl1/Stat…
BP	GO:0030036	actin cytoskeleton organization	134	-0.400629644840227	-1.58252785673729	0.00115331876407231	0.00115331876407231	0.0545143429283188	386	tags=33%	list=23%	signal=28%	Fscn1/Parva/Icam1/Swap70/Fermt2/Pdlim3/Arpc5l/Lima1/Rhoc/Src/Cyfip1/Add1/Iqgap2/Krt8/Gmfb/Ilk/Rnh1/Krt19/Lrp1/Grb2/Rhog/Anxa1/Tpm1/Tpm2/Tln1/Dpysl3/Dstn/Alox15/Cyrib/Twf2/Cdc42/Arrb1/Apoa1/S100a9/Actg1/Ehd2/Csrp1/Myo18a/Cfl2/Pak2/Cfl1/Rac2/Cap2/Actb
BP	GO:0043967	histone H4 acetylation	6	-0.861337479870463	-1.74202282030171	0.00117121242109713	0.00117121242109713	0.0546954170322696	116	tags=67%	list=7%	signal=62%	Ruvbl1/Arrb1/Ruvbl2/Actb
MF	GO:0004129	cytochrome-c oxidase activity	8	0.824707715588773	1.93221444474655	0.0011768350230497	0.0011768350230497	0.0546954170322696	275	tags=88%	list=16%	signal=74%	COX2/Cox7a1/Cox4i1/Cox5a/COX1/COX3/Cox7c
MF	GO:0022857	transmembrane transporter activity	91	0.389429270666078	1.66171668804996	0.00118492120276572	0.00118492120276572	0.0546954170322696	339	tags=40%	list=20%	signal=34%	ND5/Vdac3/Slc5a1/COX2/Vdac2/Cox7a1/Ceacam1/Cox4i1/Ndufs2/Slc3a2/Cox5a/Vdac1/Atp1b1/Sec61g/Tmed10/COX1/Ndufa10/Cyc1/COX3/Slc25a10/Slc25a18/Atp5j2/Slc25a3/Slc44a2/Atp6v0d1/Uqcrh/Atp5l/Cox7c/Ndufs3/Uqcr10/Ndufv1/Slc25a5/Slc25a1/ATP8/Atp5pb/ND4
MF	GO:0015399	primary active transmembrane transporter activity	38	0.506192685119092	1.84677357623389	0.00121976413496167	0.00121976413496167	0.0558672875523446	339	tags=50%	list=20%	signal=41%	ND5/COX2/Cox7a1/Cox4i1/Ndufs2/Cox5a/Atp1b1/COX1/Ndufa10/Cyc1/COX3/Atp6v0d1/Uqcrh/Atp5l/Cox7c/Ndufs3/Uqcr10/Ndufv1/ND4
CC	GO:0062023	collagen-containing extracellular matrix	81	0.403278442570931	1.69807459274243	0.0012876532704339	0.0012876532704339	0.0585230591655504	54	tags=15%	list=3%	signal=15%	Cela2a/Reg2/Prss2/Reg1/Cela3b/Reg3b/Cela1/Dmbt1/Col15a1/Lgals4/Lgals9/Reg3g
BP	GO:0016477	cell migration	192	-0.365438833912244	-1.50926034387611	0.00130164112780348	0.00130164112780348	0.0587072049044673	437	tags=35%	list=26%	signal=30%	Ctsh/Slk/Atp5a1/Itgb3/Hmgb1/Pdcd10/Gsk3b/Slc12a2/Fscn1/Itga2/Bax/Parva/Cd34/S100a11/Icam1/Mapre1/Swap70/Arf4/Itgav/Fermt2/Itgb2/Arpc5l/Anxa6/Cd44/Lima1/Plaa/Rbbp7/Pla2g7/Rhoc/Rab1a/Rps19/Src/Epx/Anxa3/Fermt3/Aldoa/Ilk/Rnh1/Cspg4/Lrp1/Gnai2/Itga5/Rhog/Atp2b4/Atp5b/Anxa1/Tpm1/Msn/Dusp3/Dpysl3/Rras/Cyrib/Cd81/Stat3/Cdc42/Hspb1/Dnm1l/Apoa1/S100a9/Actg1/Myo18a/Ang4/Vim/Acta2/Cfl1/Rras2/Rac2/Tuba1a
BP	GO:0045184	establishment of protein localization	280	-0.342926081716395	-1.47302351203272	0.00135114721573792	0.00135114721573792	0.0602360063758409	508	tags=38%	list=30%	signal=32%	Lims1/Ufm1/Vps35/Aacs/Scfd1/Copb1/Sri/Rab8a/Jup/Uso1/Spcs1/Gorasp2/Snx5/Arf3/Anxa5/Arl1/Vamp3/Rab21/Trim28/Kpna1/Cyp51/Pdcd10/Arhgap1/Arfip1/Lman1/Sec31a/Nedd4/Gsk3b/Slc12a2/Xpo1/Sh3glb1/Rangap1/Itga2/Bax/Cct6a/Cct3/Arf4/Bcap31/Hyou1/Cct4/Gnas/Rab5b/Ppm1a/Krt18/Copg1/H1f5/Rab1a/Sec22b/Arf5/Vps4b/Src/Vcp/Nucb1/Ipo5/Oxct1/Ywhab/Golga2/Kif5b/Csk/Rab11b/Lrp1/Hnrnpm/Ehd1/Rrbp1/Anxa1/Pfkl/Osbp/Slc16a1/…
BP	GO:0120036	plasma membrane bounded cell projection organization	152	-0.379465616520711	-1.52312567250236	0.00135592720569882	0.00135592720569882	0.0602360063758409	401	tags=32%	list=23%	signal=27%	Nedd4/Gsk3b/Sh3glb1/Fscn1/Parva/Icam1/Mapre1/Arf4/Map2k2/Cd44/Lima1/Plaa/Ehd4/Cpne1/Src/Cyfip1/Golga2/Ilk/Cspg4/Kif5b/Ranbp1/Lrp1/Ehd1/Rhog/Lgals1/Tpm1/Mgll/Septin9/Rab35/Dpysl3/Dpysl2/Twf2/Dnm2/Cdc42/Hspb1/Phgdh/Dnm1l/S100a9/Dctn1/Ehd2/Rab10/Rab5a/Vim/Pak2/Cfl1/Opa1/Rac2/Tuba1a/Actb
BP	GO:0051173	positive regulation of nitrogen compound metabolic process	297	-0.33569006270873	-1.44379164222774	0.00137084173023102	0.00137084173023102	0.060408864287511	438	tags=32%	list=26%	signal=29%	Trim28/Ctsh/Wdr77/Itgb3/Hmgb1/Cand1/Pdcd10/Fh1/Trmt112/Nedd4/Gsk3b/Mars1/Itga2/Bax/Psmc6/Cct6a/Icam1/Cct3/Arf4/Bcap31/Map2k2/Hspa2/Cct4/Gnas/Fermt2/Ppm1a/Itgb2/Psmc3/Cd44/Ybx1/Itln1/Rbbp7/Ehd4/H1f5/Psme3/Rtraf/Ptma/Rab1a/Sec22b/Ddx3x/Src/Vcp/Pcbp2/Gpd1/Ctnnd1/Pcbp1/Golga2/Anxa3/Hnrnpu/Ilk/Cspg4/Csk/Lrp1/Cdc5l/Mrps27/Itga5/Rhog/Atp2b4/Gclc/Eif4g1/Msn/Ddah1/Osbp/Arl6ip5/Capn2/Sae1/Tardbp/Cct5/Cd81/…
CC	GO:0098796	membrane protein complex	206	0.303697601201015	1.45121051372118	0.00138659980548613	0.00138659980548613	0.060408864287511	343	tags=32%	list=20%	signal=29%	ND5/Cox6c/Ostc/Vdac3/COX2/Vdac2/Mep1b/Ppif/Dad1/Cox7a1/Ceacam1/Cox7a2/Cox4i1/Ndufs2/Ap1m2/Ufd1/Slc3a2/B2m/Cox5a/Vps26a/Micos10/Vdac1/Atp1b1/Sec61g/Tmed10/Ndufa12/Phb2/Ndufa9/Ndufa6/Ap2a2/Arl6ip1/COX1/Ndufa10/Cyc1/Ndufb10/H13/COX3/Phb/Ncstn/Cdh1/Rpn1/Atp5j2/Emc2/Pdcd6/Tapbp/Immt/Atp6v0d1/Uqcrh/Atp5l/Ap1s1/Cox7c/Ndufs3/Spcs3/Ndufa5/Coro1c/Uqcr10/Ndufa4/Ndufa8/Calm1/Ndufv1/Slc25a5/Ndufb4/ATP8/Atp5pb…
MF	GO:0044877	protein-containing complex binding	316	-0.333896993668788	-1.44015036031989	0.00139049087225128	0.00139049087225128	0.060408864287511	386	tags=29%	list=23%	signal=27%	Fscn1/Itga2/Bax/Parva/Icam1/Rpl35/Scp2/Itgav/Bcap31/Suclg1/Gnas/Gcn1/Fermt2/Itgb2/Arpc5l/Anxa6/Tln2/Lima1/H1f5/Ddx3x/Vps4b/Src/Vcp/Ywhab/Add1/Iqgap2/Golga2/Stoml2/Fermt3/Krt8/Gmfb/Hnrnpu/Ilk/Abce1/Cspg4/Krt19/Kif5b/Lrp1/Hadhb/Gnai2/Mrps27/Gclm/Grb2/Itga5/H1f4/Suclg2/Gclc/Gnai3/Tpm1/Srrt/Capn2/Timm50/Tpm2/Kpnb1/Tln1/Eif3c/Rras/Rplp1/Dstn/Letm1/Tagln/Cyrib/Cd81/Twf2/Ruvbl1/Eif5a/Dnm2/Hbb-b1/Hadha/N…
BP	GO:0010257	NADH dehydrogenase complex assembly	19	0.664994564080628	1.9699408737806	0.00142353615594865	0.00142353615594865	0.0604563501459716	339	tags=63%	list=20%	signal=51%	ND5/Ndufs2/Ndufa12/Ndufa9/Ndufa6/Ndufa10/Ndufb10/Ndufs3/Ndufa5/Ndufa8/Ndufb4/ND4
BP	GO:0032981	mitochondrial respiratory chain complex I assembly	19	0.664994564080628	1.9699408737806	0.00142353615594865	0.00142353615594865	0.0604563501459716	339	tags=63%	list=20%	signal=51%	ND5/Ndufs2/Ndufa12/Ndufa9/Ndufa6/Ndufa10/Ndufb10/Ndufs3/Ndufa5/Ndufa8/Ndufb4/ND4
BP	GO:0006793	phosphorus metabolic process	398	-0.327092368591507	-1.43647700078489	0.00143227964658173	0.00143227964658173	0.0604563501459716	458	tags=34%	list=27%	signal=32%	Prdx6/Atp5o/Uchl1/Itga1/Ppm1g/Hsp90b1/Trim28/Slk/Atp5a1/Acat1/Itgb3/Hmgb1/Acss1/Pdcd10/Pgk1/Ak1/Galk1/Gsk3b/Adsl/Mthfd1/Sh3glb1/Itga2/Bax/Nudt7/Icam1/Swap70/Scp2/Ugp2/Map2k2/Hspa2/Pdhb/Suclg1/Gnas/Gcn1/Fermt2/Me1/Ppm1a/Itgb2/Cd44/Idh3g/Itln1/Pla2g7/Rrm1/Ehd4/Rtraf/Entpd5/Ddx3x/Paics/Src/Vcp/Nudt5/Gpd1/Ctnnd1/Ywhab/Adpgk/Cdc37/Stoml2/Gfpt1/Hnrnpu/Aldoa/Ilk/Ckb/Gart/Cspg4/Csk/Lrp1/Prps1/Atp6v1a/Itp…
BP	GO:0050829	defense response to Gram-negative bacterium	14	0.688587610864518	1.88440553465969	0.00143251283973173	0.00143251283973173	0.0604563501459716	190	tags=50%	list=11%	signal=45%	Defa-rs2/Reg3b/Dmbt1/Reg3g/B2m/Defa4/Lyz1
BP	GO:0023052	signaling	469	-0.307588067270319	-1.3619246585275	0.00145526176087582	0.00145526176087582	0.060980845567719	359	tags=25%	list=21%	signal=27%	Arf4/Itgav/Bcap31/Hyou1/Map2k2/Gnas/Fermt2/Ppm1a/Itgb2/Anxa6/Krt18/Cd44/Rbbp7/Eif3a/Pdcd4/Psme3/Rhoc/Rab1a/Cpne1/Rps19/Ddx3x/Vps4b/Src/Vcp/Nucb1/Cyfip1/Oxct1/Ctnnd1/Ywhab/Tjp2/Iqgap2/Cdc37/Stoml2/Fermt3/Krt8/Rps6/Ilk/Cspg4/Krt19/Kif5b/Csk/Srsf3/Rab11b/Lrp1/Arg1/Cdc5l/Gnai2/Gclm/Grb2/Acaa2/Itga5/Ncald/Rhog/Atp2b4/Gclc/Anxa1/Pfkl/Nae1/Gnai3/Mgll/Osbp/Slc16a1/Psmc5/Arl6ip5/Timm50/Dusp3/Kpna2/Kpnb1/R…
BP	GO:0000226	microtubule cytoskeleton organization	62	-0.495452854923727	-1.75657858940072	0.00149863631970585	0.00149863631970585	0.0623561576168194	572	tags=60%	list=33%	signal=41%	Rac1/Tpr/Rhoa/Itgb1/Ptpa/Rbm14/Pdcd6ip/Smc3/Ezr/Tbcd/Cdk11b/Fkbp4/Slk/Hsph1/Gsk3b/Xpo1/Mapre1/Dync1h1/Nudc/Vps4b/Vcp/Golga2/Hnrnpu/Ranbp1/Slc16a1/Kpnb1/Tubb6/Ppp2r1a/Tubb5/Dctn1/Tbcb/Tubb4b/Gapdh/Cfl1/Tuba4a/Tuba1a/Tubb2a
BP	GO:0060255	regulation of macromolecule metabolic process	541	-0.305290046896969	-1.36221516145034	0.00153720345198692	0.00153720345198692	0.06351360306222	428	tags=29%	list=25%	signal=32%	Wdr77/Cyp51/Itgb3/Hmgb1/Nudt16l1/Rpl23/Cand1/Pdcd10/Hsph1/Fh1/Trmt112/Nedd4/Gsk3b/Aars/Xpo1/Mars1/Itga2/Bax/Lrpprc/Psmc6/Cct6a/Cd34/Icam1/Swap70/Ahsg/Cct3/Itih2/Arf4/Itgav/Cbx1/Bcap31/Map2k2/Hspa2/Cct4/Gnas/Gcn1/Fermt2/Ppm1a/Itgb2/Hnrnph1/Psmc3/Cd44/Ybx1/Itln1/Plaa/Rbbp7/Pdcd4/Ehd4/Otub1/H1f5/Psme3/Rtraf/Eprs/Ptma/Rab1a/Cpne1/Sec22b/Ddx3x/Src/Epx/Vcp/Pcbp2/Bzw1/Mcm6/Cyfip1/Ctnnd1/Ywhab/Pcbp1/Sars…
MF	GO:0140657	ATP-dependent activity	103	-0.417531693912331	-1.60318831406317	0.00156590221358405	0.00156590221358405	0.0642500667021002	462	tags=40%	list=27%	signal=31%	Anxa5/Atp5o/Uba5/Hsp90b1/Ddx39a/Atp5a1/Hsph1/Psmc6/Cct6a/Cct3/Dync1h1/Hyou1/Hspa2/Cct4/Psmc3/Ddx3x/Vps4b/Vcp/Mcm6/Kif5b/Hspa4l/Atp6v1a/Atp2b4/Atp5b/Anxa1/Nae1/Atp2b1/Psmc5/Sae1/Trap1/Eif4a1/Cct5/Uba2/Ruvbl1/Acsf2/Nsf/Psmc4/Ddx21/Ruvbl2/Psmc1/Hspd1
BP	GO:0030029	actin filament-based process	148	-0.38781847777644	-1.54995588590127	0.00157842473004085	0.00157842473004085	0.0643172269308114	340	tags=31%	list=20%	signal=27%	Fscn1/Parva/Icam1/Swap70/Fermt2/Pdlim3/Arpc5l/Lima1/Rhoc/Src/Cyfip1/Add1/Iqgap2/Krt8/Gmfb/Ilk/Rnh1/Krt19/Lrp1/Grb2/Rhog/Anxa1/Tpm1/Tpm2/Tln1/Dpysl3/Dstn/Alox15/Cyrib/Twf2/Cdc42/Arrb1/Apoa1/S100a9/Actg1/Ehd2/Csrp1/Myo18a/Cfl2/Gpd1l/Pak2/Acta2/Cfl1/Rac2/Cap2/Actb
CC	GO:0098794	postsynapse	154	-0.387080821566757	-1.55716671519294	0.00159775316449997	0.00159775316449997	0.0646588933838378	401	tags=30%	list=23%	signal=25%	Nedd4/Gsk3b/Rpl12/Rps5/Rpl35/Arf4/Hnrnph1/Rps23/Eif3a/Rps19/Src/Pcbp2/Cyfip1/Rps28/Ctnnd1/Pcbp1/Add1/Rps14/Hnrnpm/Itga5/Rps13/Eif4g1/Atp2b1/Psmc5/Kpna2/Rps10/Stx12/Rplp1/Rps25/Rps26/Rpl13/Stat3/Dnm2/Cdc42/Hspb1/Napa/Nsf/Arrb1/Actg1/Rab5a/Gapdh/Pak2/Cfl1/Rpl23a/Cap2/Actb
MF	GO:0070006	metalloaminopeptidase activity	12	0.725080345490841	1.93417202895559	0.00162426091164697	0.00162426091164697	0.06510546057397	227	tags=50%	list=13%	signal=44%	Anpep/Enpep/Xpnpep1/Pepd/Lap3/Metap2
BP	GO:0007586	digestion	28	0.564098501067147	1.89973973399108	0.00163813944451881	0.00163813944451881	0.06510546057397	266	tags=54%	list=16%	signal=46%	Prss2/Ctrb1/Fabp2/Pnlip/Slc5a1/Asah2/Muc13/Mogat2/Pls1/Dgat1/Fabp1/Lpcat3/F11r/Vil1/Cel
MF	GO:0004177	aminopeptidase activity	20	0.625263544158413	1.90756991962515	0.00164184534905495	0.00164184534905495	0.06510546057397	133	tags=35%	list=8%	signal=33%	Anpep/Enpep/Naaladl1/Dpp4/Xpnpep1/Pepd/Lap3
BP	GO:0007160	cell-matrix adhesion	44	-0.528784367580047	-1.76234846667237	0.00175683562898706	0.00175683562898706	0.0688030831323357	573	tags=61%	list=33%	signal=42%	Fga/Rac1/Rhoa/Itgb1/Itga9/Bcam/Lims1/Jup/Vcl/Itga1/Slk/Itgb3/Gsk3b/Itga2/Cd34/Itgav/Fermt2/Itgb2/Src/Fermt3/Ilk/Lrp1/Itga5/Dusp3/Rras/Actg1/Cfl1
BP	GO:0097061	dendritic spine organization	14	-0.713303621767463	-1.84868114590334	0.00175838273211002	0.00175838273211002	0.0688030831323357	102	tags=29%	list=6%	signal=27%	Cdc42/Dnm1l/Cfl1/Opa1
BP	GO:0009653	anatomical structure morphogenesis	273	-0.335186337209196	-1.43117005974435	0.00179117598065157	0.00179117598065157	0.0696251439016432	425	tags=32%	list=25%	signal=28%	Itgb3/Hmgb1/Myof/Pdcd10/Pgk1/Nedd4/Gsk3b/Mthfd1/Slc12a2/Sh3glb1/Itga2/Bax/Parva/Vat1/Cd34/Icam1/Itgav/Map2k2/Gnas/Fermt2/Itgb2/Anxa6/Cd44/Plaa/Pdcd4/Cpne1/Vps4b/Src/Cyfip1/Ctnnd1/Add1/Sars/Golga2/Anxa3/Krt8/Rps6/Aldoa/Ilk/Rnh1/Cspg4/Krt19/Hspb6/Kif5b/Lrp1/Grb2/Ehd1/Itga5/Wars1/Rhog/Atp2b4/Ugdh/Atp5b/Anxa1/Tpm1/Msn/Mgll/Ddah1/Capn2/Rras/Dpysl2/Prkacb/Cyrib/Cd81/Twf2/Matr3/Stat3/Dnm2/Cdc42/Hspb1/Dn…
BP	GO:0032990	cell part morphogenesis	83	-0.440520432092258	-1.63139465274748	0.00180775412244114	0.00180775412244114	0.0698102778759003	497	tags=41%	list=29%	signal=31%	Nckap1/Rab8a/Vcl/Uchl1/Itga1/Rab21/Itgb3/Nedd4/Gsk3b/Sh3glb1/Bax/Map2k2/Cd44/Plaa/Cpne1/Src/Cyfip1/Golga2/Ilk/Kif5b/Lrp1/Mgll/Dpysl2/Twf2/Dnm2/Cdc42/Dnm1l/Rab10/Vim/Pak2/Cfl1/Opa1/Tuba1a/Actb
CC	GO:0036477	somatodendritic compartment	147	-0.385664010062231	-1.54293701641135	0.00183797758503265	0.00183797758503265	0.0705165289459213	603	tags=51%	list=35%	signal=36%	Hsp90aa1/Actn1/Comt/Hsp90ab1/Pmm2/C4b/Fus/Rac1/Ncam1/Rhoa/Gnaq/Itgb1/Hip1r/Magohb/Picalm/Hnrnpa2b1/Cad/Vps35/Flnb/Sri/Rab8a/Anxa5/Rpl28/Uchl1/Itga1/Fkbp4/Ero1a/Kpna1/Nedd4/Gsk3b/Slc12a2/Sh3glb1/Rangap1/Fscn1/Arf4/Dync1h1/Gnas/Ybx1/Rrm1/Rab1a/Src/Cyfip1/Ctnnd1/Add1/Golga2/Anxa3/Rps6/Hnrnpu/Ilk/Ckb/Lrp1/Arg1/Gnai2/Rab27a/Atp2b1/Capn2/Rab2a/Glrx5/Dpysl2/Eif5a/Ncf1/Cdc42/Hspb1/Nsf/Glrx3/Arrb1/Ppp2r1a…
CC	GO:0005903	brush border	43	0.478906847730686	1.78525425974622	0.00187132838799338	0.00187132838799338	0.070964493550135	214	tags=35%	list=13%	signal=31%	Lctl/Anpep/Ace2/Enpep/Treh/Slc5a1/Ush1c/Mttp/Cdhr2/Mme/Ace/Pls1/Myo1b/Slc27a4/Myo1d
BP	GO:0071363	cellular response to growth factor stimulus	63	-0.487310067316279	-1.73805442822204	0.00187367503013184	0.00187367503013184	0.070964493550135	425	tags=48%	list=25%	signal=37%	Itgb3/Myof/Nedd4/Gsk3b/Sh3glb1/Mars1/Fermt2/Ppm1a/Cd44/Rbbp7/Pdcd4/Ehd4/Src/Cyfip1/Ilk/Lrp1/Cdc5l/Grb2/Ehd1/Atp2b4/Anxa1/Dusp3/Rab35/Twf2/Stat3/Dnm2/Hspb1/Rab14/Eef1a1/Cfl1
BP	GO:0043171	peptide catabolic process	15	0.697920135958295	1.96022225433522	0.00193986589608519	0.00193986589608519	0.0728723179323076	257	tags=47%	list=15%	signal=40%	Anpep/Enpep/Naaladl1/Xpnpep1/Mme/Ace/Dpep1
CC	GO:0005925	focal adhesion	46	-0.506534412602795	-1.70833488974916	0.00194871457716718	0.00194871457716718	0.0728723179323076	557	tags=63%	list=33%	signal=44%	Lcp1/Itgb1/Tgfb1i1/Gsn/Ezr/Lims1/Flnb/Vcl/Itga1/Itgb3/Itga2/Parva/Mapre1/Itgav/Map2k2/Fermt2/Itgb2/Anxa6/Tln2/Lima1/Src/Rexo2/Ilk/Itga5/Msn/Capn2/Tln1/Lpp/Cfl1
BP	GO:1901699	cellular response to nitrogen compound	84	-0.433399364961229	-1.60114796503917	0.00197878024544555	0.00197878024544555	0.0735312381177483	505	tags=48%	list=30%	signal=35%	Vps35/Rab8a/Jup/Pkm/Uso1/Rela/Snx5/Anxa5/Hsp90b1/Rpl23/Col6a1/Gsk3b/Rangap1/Icam1/Ahsg/Gnas/Eprs/Src/Ipo5/Cyfip1/Gpd1/Csk/Srsf3/Lrp1/Gnai2/Grb2/Atp2b4/Gnai3/Atp2b1/Capn2/Nucb2/Stat3/Dnm2/Gnao1/Rab10/Vim/Cfl1/Opa1/Mzb1/Actb
BP	GO:0021510	spinal cord development	3	-0.9464545570862	-1.57233553172047	0.00199912429817365	0.00199912429817365	0.0738229255634784	92	tags=100%	list=5%	signal=95%	Phgdh/Dctn1
BP	GO:0071417	cellular response to organonitrogen compound	81	-0.446115953096171	-1.64383597137784	0.00205440141665405	0.00205440141665405	0.0753929725510244	505	tags=49%	list=30%	signal=37%	Vps35/Rab8a/Jup/Pkm/Uso1/Rela/Snx5/Anxa5/Hsp90b1/Rpl23/Col6a1/Gsk3b/Rangap1/Icam1/Ahsg/Gnas/Eprs/Src/Ipo5/Cyfip1/Gpd1/Csk/Srsf3/Lrp1/Gnai2/Grb2/Atp2b4/Gnai3/Atp2b1/Capn2/Nucb2/Stat3/Dnm2/Gnao1/Rab10/Vim/Cfl1/Opa1/Mzb1/Actb
CC	GO:0072686	mitotic spindle	26	-0.598052362723444	-1.78912780703463	0.00207405303389156	0.00207405303389156	0.0756443124056746	429	tags=50%	list=25%	signal=38%	Rmdn1/Rangap1/Mapre1/Nudc/Rtraf/Golga2/Hnrnpu/Tubb6/Cdc42/Tubb5/Dctn1/Tubb4b/Tubb2a
BP	GO:0022603	regulation of anatomical structure morphogenesis	112	-0.404776740363069	-1.56050941912885	0.00209665235621823	0.00209665235621823	0.0756793178708541	447	tags=43%	list=26%	signal=34%	Rab21/Ctsh/Itgb3/Hmgb1/Pdcd10/Pgk1/Nedd4/Gsk3b/Slc12a2/Sh3glb1/Parva/Vat1/Cd34/Icam1/Map2k2/Fermt2/Itgb2/Cd44/Plaa/Src/Cyfip1/Add1/Sars/Golga2/Anxa3/Aldoa/Ilk/Rnh1/Hspb6/Lrp1/Itga5/Wars1/Rhog/Atp2b4/Anxa1/Tpm1/Msn/Ddah1/Rras/Cyrib/Twf2/Stat3/Hspb1/Dnm1l/Vim/Pak2/Cfl1/Opa1
BP	GO:0080090	regulation of primary metabolic process	523	-0.299756309200454	-1.33381647465078	0.00210656974535315	0.00210656974535315	0.0756793178708541	405	tags=28%	list=24%	signal=30%	Fh1/Trmt112/Nedd4/Gsk3b/Aars/Xpo1/Sh3glb1/Mars1/Itga2/Bax/Lrpprc/Psmc6/Cct6a/Icam1/Swap70/Ahsg/Cct3/Itih2/Arf4/Scp2/Itgav/Cbx1/Bcap31/Map2k2/Hspa2/Cct4/Gnas/Gcn1/Fermt2/Me1/Ppm1a/Itgb2/Hnrnph1/Psmc3/Cd44/Ybx1/Itln1/Plaa/Rbbp7/Pdcd4/Ehd4/Otub1/H1f5/Psme3/Rtraf/Eprs/Ptma/Rab1a/Sec22b/Ddx3x/Src/Vcp/Pcbp2/Bzw1/Mcm6/Cyfip1/Gpd1/Ctnnd1/Ywhab/Pcbp1/Sars/Cdc37/Golga2/Anxa3/Gfpt1/Hnrnpu/Ilk/Abce1/Cspg4/Rp…
BP	GO:0044085	cellular component biogenesis	435	-0.308416798846711	-1.36462772032401	0.00211343899452278	0.00211343899452278	0.0756793178708541	402	tags=28%	list=23%	signal=29%	Trmt112/Gsk3b/Psmd11/Sf3a3/Xpo1/Sh3glb1/Fscn1/Itga2/Rps5/Bax/Parva/Psmc6/Cd34/Sf3a1/Icam1/Mapre1/Rpl35/Swap70/Ahsg/Cct3/Itgav/Dync1h1/Hspa2/Fermt2/Me1/Ppm1a/Arpc5l/Rps23/Aldh9a1/Lima1/Itln1/Eif3a/Rrm1/Ehd4/H1f5/Rhoc/Rab1a/Rps19/Sec22b/Ddx3x/Vps4b/Src/Vcp/Cyfip1/Rps28/Ctnnd1/Add1/Golga2/Stoml2/Fermt3/Krt8/Rps6/Hnrnpu/Ilk/Abce1/Cspg4/Krt19/Rps14/Lrp1/Grb2/Ehd1/Itga5/Wars1/H1f4/Rhog/Ugdh/Eif4g1/Tpm1…
BP	GO:2000147	positive regulation of cell motility	87	-0.433791915373706	-1.61484559944231	0.00213768373099073	0.00213768373099073	0.0756844650354188	437	tags=40%	list=26%	signal=32%	Ctsh/Atp5a1/Itgb3/Hmgb1/Pdcd10/Itga2/S100a11/Icam1/Swap70/Itgav/Map2k2/Fermt2/Plaa/Pla2g7/Rhoc/Src/Anxa3/Fermt3/Aldoa/Ilk/Lrp1/Gnai2/Itga5/Atp5b/Anxa1/Rras/Stat3/Cdc42/Hspb1/Dnm1l/Actg1/Acta2/Cfl1/Rras2/Rac2
BP	GO:0048870	cell motility	203	-0.358805741830019	-1.48724939343346	0.00213920192016198	0.00213920192016198	0.0756844650354188	437	tags=34%	list=26%	signal=29%	Ctsh/Slk/Atp5a1/Itgb3/Hmgb1/Pdcd10/Gsk3b/Slc12a2/Fscn1/Itga2/Bax/Parva/Cd34/S100a11/Icam1/Mapre1/Swap70/Arf4/Itgav/Map2k2/Fermt2/Itgb2/Arpc5l/Anxa6/Cd44/Lima1/Plaa/Rbbp7/Pla2g7/Rhoc/Rab1a/Rps19/Src/Epx/Anxa3/Fermt3/Aldoa/Ilk/Rnh1/Cspg4/Lrp1/Gnai2/Itga5/Rhog/Atp2b4/Atp5b/Anxa1/Tpm1/Msn/Dusp3/Dpysl3/Rras/Cyrib/Cd81/Stat3/Cdc42/Hspb1/Dnm1l/Apoa1/S100a9/Actg1/Myo18a/Ang4/Vim/Acta2/Cfl1/Rras2/Rac2/Tub…
BP	GO:0006417	regulation of translation	80	-0.444789890000547	-1.63220690863431	0.00219848177193064	0.00219848177193064	0.0773187856256058	398	tags=32%	list=23%	signal=26%	Aars/Itga2/Lrpprc/Gcn1/Ybx1/Eprs/Ddx3x/Bzw1/Cyfip1/Sars/Hnrnpu/Abce1/Mrps27/Eif4g1/Trap1/Rplp1/Tardbp/Eif5a/Bzw2/Hbb-b1/Gspt1/Khsrp/S100a9/Eef1b2/Gapdh/Vim
BP	GO:0006412	translation	188	-0.367675098580372	-1.51713677121908	0.00222701343307825	0.00222701343307825	0.0778587754585378	498	tags=33%	list=29%	signal=26%	Krt17/Eif2s2/Eif5b/Pkm/Dars/Rps29/Mrps7/Rpl34/Rpl28/Farsb/Iars2/Rpl23/Aars/Rpl12/Mars1/Itga2/Rps5/Lrpprc/Rpl35/Gcn1/Rps23/Eef1d/Ybx1/Eif3a/Eprs/Rps19/Ddx3x/Bzw1/Cyfip1/Rps28/Eif1ax/Sars/Rps6/Hnrnpu/Abce1/Rps14/Mrps27/Wars1/Rps13/Tufm/Eif4g1/Eif3f/Trap1/Eif3c/Rps10/Rplp1/Eif4a1/Rps25/Tardbp/Rps26/Rpl13/Eif5a/Bzw2/Hbb-b1/Gspt1/Khsrp/S100a9/Eef1a1/Eef1b2/Gapdh/Vim/Rpl23a
BP	GO:0043043	peptide biosynthetic process	195	-0.357503046263685	-1.47981473883323	0.00228642439331629	0.00228642439331629	0.079465635416002	498	tags=33%	list=29%	signal=26%	Krt17/Eif2s2/Eif5b/Pkm/Dars/Rps29/Mrps7/Rpl34/Rpl28/Farsb/Iars2/Rpl23/Aars/Rpl12/Mars1/Itga2/Rps5/Lrpprc/Rpl35/Gcn1/Rps23/Eef1d/Ybx1/Eif3a/Eprs/Rps19/Ddx3x/Bzw1/Cyfip1/Rps28/Eif1ax/Sars/Rps6/Hnrnpu/Abce1/Rps14/Mrps27/Gclm/Wars1/Rps13/Tufm/Gclc/Eif4g1/Eif3f/Trap1/Eif3c/Rps10/Rplp1/Eif4a1/Rps25/Tardbp/Rps26/Rpl13/Eif5a/Bzw2/Hbb-b1/Gspt1/Khsrp/S100a9/Eef1a1/Eef1b2/Gapdh/Vim/Rpl23a
BP	GO:0051716	cellular response to stimulus	642	-0.299248921101994	-1.34841376153593	0.00231228228261986	0.00231228228261986	0.0798943702822115	513	tags=34%	list=30%	signal=39%	Aldh2/Lrpap1/Coro1a/Lims1/Ufm1/Vps35/Aacs/Mcm4/Mcm2/Flnb/Nckap1/Sri/Rab8a/Pfkp/Fbln1/Mybbp1a/Jup/Pkm/Uso1/Gng12/Septin2/Cdk11b/Gnb2/Rela/Gorasp2/Snx5/Anxa5/Prdx6/Uchl1/Uba5/Itga1/Vamp3/Rab21/Hsp90b1/Fkbp4/Hnrnpa1/Ero1a/Trim28/Ctsh/Kpna1/Slk/Itgb3/Hmgb1/Nudt16l1/Myof/Rpl23/Col6a1/Pdcd10/Arhgap1/Pgk1/Fh1/Nedd4/Gsk3b/Slc12a2/Sh3glb1/Rangap1/Vkorc1/Itga2/Bax/Parva/Psmc6/Cd34/Icam1/Swap70/Ahsg/As3mt/A…
BP	GO:0002832	negative regulation of response to biotic stimulus	16	0.654289889976814	1.87731168510187	0.00234050989248246	0.00234050989248246	0.0803995228060225	97	tags=38%	list=6%	signal=36%	Isg15/Oas1a/Lgals9/Arg2/Ceacam1/Ufd1
BP	GO:0045333	cellular respiration	92	0.378200367973043	1.61197767591795	0.0023844345588948	0.0023844345588948	0.0810190956254117	342	tags=39%	list=20%	signal=33%	Oas1a/ND5/Cox6c/Coq9/COX2/Ppif/Cox7a1/Cox7a2/Cox4i1/Ndufs2/Cox5a/Ndufa12/Ndufa9/Ndufa6/COX1/Mtch2/Ndufa10/Cyc1/Ndufb10/COX3/Slc25a18/Atp5j2/Uqcrh/Cox7c/Ndufs3/Ndufa5/Cycs/Uqcr10/Ndufa8/Ndufv1/Cat/Ndufb4/ATP8/Atp5pb/ND4/Mdh1
CC	GO:0005576	extracellular region	244	0.288490666422814	1.40853367338966	0.0023913232183948	0.0023913232183948	0.0810190956254117	128	tags=16%	list=7%	signal=17%	Isg15/Cela2a/Reg2/Prss2/Amy2a5/Defa-rs2/Anpep/Reg1/Cela3b/Cpa1/Ctrb1/Reg3b/Cela1/Ace2/Ifi30/Dmbt1/Col15a1/Gpt/Lgals4/Pnlip/Lgals3bp/Lgals9/Chia1/Reg3g/Asah2/Mep1b/Dpp4/Muc13/Ceacam1/Xdh/Gp2/St14/Dhrs11/B2m/Zg16/Defa4/Fbln5/Pnp
CC	GO:0031526	brush border membrane	16	0.652369382355359	1.87180129673379	0.00241327121676012	0.00241327121676012	0.0810190956254117	201	tags=50%	list=12%	signal=45%	Anpep/Ace2/Enpep/Slc5a1/Mttp/Cdhr2/Ace/Slc27a4
MF	GO:0008092	cytoskeletal protein binding	180	-0.362891506459352	-1.49206385446762	0.0024133961853855	0.0024133961853855	0.0810190956254117	430	tags=41%	list=25%	signal=34%	Gsn/Hip1r/Smc3/Ezr/Picalm/Tbcd/Coro1a/Tpm3/Flnb/Rab8a/Vcl/Rela/Snx5/Tbca/Fkbp4/Des/Rmdn1/Hsph1/Rtcb/Gsk3b/Fscn1/Parva/Lrpprc/Mapre1/Hspa2/Gnas/Fermt2/Pdlim3/Arpc5l/Anxa6/Tln2/S100a6/Lima1/Ddx3x/Cyfip1/Add1/Iqgap2/Golga2/Gmfb/Hnrnpu/Aldoa/Kif5b/Rab11b/Ncald/Tpm1/Rab27a/Msn/Capn2/Tpm2/Dusp3/Kpnb1/Tln1/Dpysl3/Ktn1/Dpysl2/Cct5/Dstn/Tagln/Twf2/Dnm2/Rab14/Dnm1l/Dctn1/Tbcb/Csrp1/Rab10/Myo18a/Gapdh/Ang4/…
BP	GO:0031344	regulation of cell projection organization	99	-0.414805835213435	-1.58481827201679	0.00248049755136966	0.00248049755136966	0.082801265274088	401	tags=34%	list=23%	signal=28%	Nedd4/Gsk3b/Sh3glb1/Fscn1/Itga2/Icam1/Map2k2/Cd44/Src/Cyfip1/Golga2/Ilk/Cspg4/Ranbp1/Lrp1/Ehd1/Rhog/Lgals1/Septin9/Rab8b/Dpysl3/Dpysl2/Twf2/Dnm2/Cdc42/Hspb1/Dnm1l/S100a9/Rab5a/Vim/Pak2/Cfl1/Opa1/Rac2
BP	GO:0022402	cell cycle process	122	-0.401473909385733	-1.5763234491965	0.00250809907367278	0.00250809907367278	0.083115652995369	566	tags=45%	list=33%	signal=32%	Apex1/Tpr/Rhoa/Itgb1/Ptpa/Psme2/Pdcd6ip/Prpf19/Smc3/Ezr/Ran/Mcm4/Mcm2/Mybbp1a/Septin2/Cdk11b/Rpl23/Gsk3b/Xpo1/Sh3glb1/Mapre1/Dync1h1/Hspa2/Nudc/Rrm1/Psme3/Rhoc/Ddx3x/Vps4b/Vcp/Mcm6/Golga2/Rps6/Hnrnpu/Ranbp1/Cdc5l/Atp2b4/Anxa1/Nae1/Eif4g1/Slc16a1/Septin9/Kpnb1/Rab35/Dstn/Cdc42/Phgdh/Ppp2r1a/Tubb5/Dctn1/Nasp/Pcna/Cfl1/Tuba1a/Actb
MF	GO:0004181	metallocarboxypeptidase activity	3	0.94644483461432	1.62135849173472	0.00251805038158961	0.00251805038158961	0.083115652995369	22	tags=67%	list=1%	signal=66%	Cpa1/Ace2
BP	GO:0040011	locomotion	168	-0.36938930647965	-1.5048930439702	0.00253448472756847	0.00253448472756847	0.0831933495663263	437	tags=34%	list=26%	signal=28%	Ctsh/Slk/Atp5a1/Itgb3/Hmgb1/Pdcd10/Gsk3b/Slc12a2/Itga2/Parva/S100a11/Icam1/Swap70/Itgav/Map2k2/Fermt2/Itgb2/Plaa/Rbbp7/Pla2g7/Rhoc/Rps19/Src/Cyfip1/Anxa3/Fermt3/Aldoa/Ilk/Kif5b/Lrp1/Gnai2/Itga5/Rhog/Atp2b4/Atp5b/Anxa1/Tpm1/Msn/Dusp3/Dpysl3/Rras/Dpysl2/Cyrib/Cd81/Stat3/Cdc42/Hspb1/Dnm1l/Apoa1/S100a9/Actg1/Vim/Acta2/Cfl1/Rras2/Rac2/Ear2
BP	GO:0034340	response to type I interferon	9	0.772590954509031	1.88013781684171	0.00257501840199622	0.00257501840199622	0.0840568670567303	21	tags=22%	list=1%	signal=22%	Isg15/Oas1a
BP	GO:0051050	positive regulation of transport	167	-0.365141041268599	-1.48282066376702	0.00260585499946781	0.00260585499946781	0.0845960908734112	406	tags=33%	list=24%	signal=28%	Ak1/Nedd4/Gsk3b/Slc12a2/Sh3glb1/Itga2/Bax/Ahsg/Scp2/Dync1h1/Bcap31/Hspa2/Gnas/Ppm1a/Itgb2/Itln1/Plaa/Vps4b/Src/Ipo5/Oxct1/Add1/Kif5b/Lrp1/Hnrnpm/Gnai2/Ehd1/Anxa1/Rab27a/Msn/Atp2b1/Osbp/Rab8b/Slc25a4/Dpysl2/Tardbp/Nucb2/G6pdx/Cd81/Pla2g4a/Dnm2/Cdc42/Nsf/Arrb1/Dnm1l/Apoa1/S100a9/Ehd2/Rab5a/Myo18a/Ang4/Snx4/Gpd1l/Cfl1/Itlnb
BP	GO:0061001	regulation of dendritic spine morphogenesis	10	-0.764064902275008	-1.79795601390731	0.00263026861769636	0.00263026861769636	0.0849220463107834	82	tags=30%	list=5%	signal=29%	Dnm1l/Cfl1/Opa1
BP	GO:0060996	dendritic spine development	18	-0.647672067850567	-1.78254403193089	0.00265059072490079	0.00265059072490079	0.0850656827308082	102	tags=28%	list=6%	signal=26%	Cdc42/Dnm1l/Pak2/Cfl1/Opa1
BP	GO:0048858	cell projection morphogenesis	79	-0.440054155813131	-1.61573762128311	0.00266351215748077	0.00266351215748077	0.0850656827308082	497	tags=42%	list=29%	signal=31%	Nckap1/Rab8a/Vcl/Uchl1/Itga1/Rab21/Itgb3/Nedd4/Gsk3b/Sh3glb1/Map2k2/Cd44/Plaa/Cpne1/Src/Cyfip1/Golga2/Ilk/Kif5b/Lrp1/Mgll/Dpysl2/Twf2/Dnm2/Cdc42/Dnm1l/Rab10/Vim/Pak2/Cfl1/Opa1/Tuba1a/Actb
BP	GO:1900242	regulation of synaptic vesicle endocytosis	5	-0.885052199953541	-1.70666422008459	0.00272573167775116	0.00272573167775116	0.0865847872508052	82	tags=60%	list=5%	signal=57%	Dnm1l/Actg1/Actb
BP	GO:0140694	non-membrane-bounded organelle assembly	78	-0.445256453898265	-1.63733492422456	0.00280036391561039	0.00280036391561039	0.0884798348343435	386	tags=33%	list=23%	signal=27%	Fscn1/Rps5/Mapre1/Dync1h1/Rps23/Rps19/Ddx3x/Vps4b/Src/Rps28/Golga2/Krt8/Rps6/Hnrnpu/Krt19/Rps14/Tpm1/Msn/Kpnb1/Rps25/Tubb5/Actg1/Csrp1/Cfl2/Rpl23a/Pla2g4c
BP	GO:0070848	response to growth factor	66	-0.453186484263799	-1.62168046377206	0.00286709187726837	0.00286709187726837	0.0885446553482224	425	tags=45%	list=25%	signal=36%	Itgb3/Myof/Nedd4/Gsk3b/Sh3glb1/Mars1/Fermt2/Ppm1a/Cd44/Rbbp7/Pdcd4/Ehd4/Src/Cyfip1/Ilk/Lrp1/Cdc5l/Grb2/Ehd1/Atp2b4/Anxa1/Dusp3/Rab35/Twf2/Stat3/Dnm2/Hspb1/Rab14/Eef1a1/Cfl1
BP	GO:1901701	cellular response to oxygen-containing compound	171	-0.369665529299193	-1.5080024962933	0.00290338660745727	0.00290338660745727	0.0885446553482224	311	tags=28%	list=18%	signal=26%	Plaa/Pdcd4/Eprs/Cpne1/Src/Vcp/Ipo5/Cyfip1/Gpd1/Oxct1/Add1/Rps6/Hnrnpu/Kif5b/Csk/Srsf3/Ranbp1/Rab11b/Lrp1/Hadhb/Cdc5l/Gnai2/Grb2/Atp2b4/Anxa1/Gnai3/Msn/Atp2b1/Osbp/Capn2/Trap1/Nucb2/Alox15/Twf2/Stat3/Dnm2/Arrb1/Gnao1/Ruvbl2/Apoa4/Rab10/Ang4/Vim/Cfl1/Opa1/Mzb1/Tuba1a/Actb
BP	GO:0010810	regulation of cell-substrate adhesion	46	-0.49409391808909	-1.66637815335629	0.00290421968575098	0.00290421968575098	0.0885446553482224	508	tags=54%	list=30%	signal=39%	Rac1/Rhoa/Itgb1/Lims1/Fbln1/Jup/Vcl/Slk/Itgb3/Gsk3b/Fermt2/Src/Ilk/Lrp1/Itga5/Lgals1/Dusp3/Rras/Alox15/Dnm2/Cdc42/Apoa1/Actg1/Cfl1/Rac2
CC	GO:0045171	intercellular bridge	16	-0.671063506274912	-1.79025380392618	0.00290867940378009	0.00290867940378009	0.0885446553482224	161	tags=44%	list=9%	signal=40%	Rab35/Tubb6/Tubb5/Dctn1/Tubb4b/Ehd2/Tubb2a
CC	GO:0035267	NuA4 histone acetyltransferase complex	5	-0.883860603818419	-1.7043664409381	0.00291700898482728	0.00291700898482728	0.0885446553482224	116	tags=80%	list=7%	signal=75%	Ruvbl1/Actg1/Ruvbl2/Actb
CC	GO:0043189	H4/H2A histone acetyltransferase complex	5	-0.883860603818419	-1.7043664409381	0.00291700898482728	0.00291700898482728	0.0885446553482224	116	tags=80%	list=7%	signal=75%	Ruvbl1/Actg1/Ruvbl2/Actb
BP	GO:0030030	cell projection organization	159	-0.375694144823345	-1.51467897617276	0.00291892635342363	0.00291892635342363	0.0885446553482224	401	tags=32%	list=23%	signal=27%	Nedd4/Gsk3b/Sh3glb1/Fscn1/Itga2/Parva/Icam1/Mapre1/Arf4/Map2k2/Cd44/Lima1/Plaa/Ehd4/Cpne1/Src/Cyfip1/Golga2/Ilk/Cspg4/Kif5b/Ranbp1/Lrp1/Ehd1/Rhog/Lgals1/Tpm1/Mgll/Septin9/Rab35/Rab8b/Dpysl3/Dpysl2/Twf2/Dnm2/Cdc42/Hspb1/Phgdh/Dnm1l/S100a9/Dctn1/Ehd2/Rab10/Rab5a/Vim/Pak2/Cfl1/Opa1/Rac2/Tuba1a/Actb
BP	GO:0106027	neuron projection organization	17	-0.651627436673446	-1.76695891210341	0.00293149710616414	0.00293149710616414	0.0885446553482224	102	tags=29%	list=6%	signal=28%	Cdc42/Dnm1l/Dctn1/Cfl1/Opa1
BP	GO:0030335	positive regulation of cell migration	80	-0.439399980661069	-1.6124280254839	0.00293729107889524	0.00293729107889524	0.0885446553482224	437	tags=41%	list=26%	signal=32%	Ctsh/Atp5a1/Itgb3/Hmgb1/Pdcd10/Itga2/S100a11/Icam1/Swap70/Itgav/Fermt2/Plaa/Pla2g7/Rhoc/Src/Anxa3/Fermt3/Aldoa/Ilk/Lrp1/Gnai2/Itga5/Atp5b/Anxa1/Rras/Stat3/Cdc42/Hspb1/Dnm1l/Actg1/Acta2/Rras2/Rac2
BP	GO:0007186	G protein-coupled receptor signaling pathway	46	-0.493133875839794	-1.6631403206853	0.00295750663893241	0.00295750663893241	0.0887014948668321	590	tags=63%	list=34%	signal=42%	C3/Psap/Rac1/Ccl6/Gnaq/Itgb1/Kctd12/Ezr/Gng12/Gnb2/Rela/Itgb3/Gnas/Src/Ywhab/Iqgap2/Lrp1/Gnai2/Atp2b4/Anxa1/Gnai3/Mgll/Prkacb/Dnm2/Cdc42/Arrb1/Apoa1/Gnao1/Rac2
BP	GO:0022607	cellular component assembly	408	-0.312880428957492	-1.37506628914893	0.00307608206882789	0.00307608206882789	0.0917918588640666	400	tags=28%	list=23%	signal=29%	Gsk3b/Psmd11/Sf3a3/Sh3glb1/Fscn1/Itga2/Rps5/Bax/Parva/Psmc6/Cd34/Sf3a1/Icam1/Mapre1/Swap70/Ahsg/Cct3/Itgav/Dync1h1/Hspa2/Fermt2/Me1/Ppm1a/Arpc5l/Rps23/Aldh9a1/Lima1/Itln1/Eif3a/Rrm1/Ehd4/H1f5/Rhoc/Rab1a/Rps19/Sec22b/Ddx3x/Vps4b/Src/Vcp/Cyfip1/Rps28/Ctnnd1/Add1/Golga2/Stoml2/Fermt3/Krt8/Rps6/Hnrnpu/Ilk/Cspg4/Krt19/Rps14/Lrp1/Grb2/Ehd1/Itga5/Wars1/H1f4/Rhog/Ugdh/Eif4g1/Tpm1/Msn/Nap1l1/Psmc5/Septin9…
BP	GO:0002448	mast cell mediated immunity	3	-0.933846979451251	-1.55139068853076	0.00325072447393493	0.00325072447393493	0.0957155775022624	33	tags=67%	list=2%	signal=65%	Snx4/Rac2
BP	GO:0043303	mast cell degranulation	3	-0.933846979451251	-1.55139068853076	0.00325072447393493	0.00325072447393493	0.0957155775022624	33	tags=67%	list=2%	signal=65%	Snx4/Rac2
MF	GO:0044183	protein folding chaperone	25	-0.585331332322351	-1.7390441397701	0.00325617130305665	0.00325617130305665	0.0957155775022624	445	tags=52%	list=26%	signal=39%	Hsp90b1/Hsph1/Cct6a/Cct3/Hyou1/Hspa2/Cct4/Hspb6/Hspa4l/Cct5/Hspb1/Khsrp/Hspd1
BP	GO:2000112	regulation of cellular macromolecule biosynthetic process	91	-0.422757376899689	-1.59614842085852	0.00330140332910678	0.00330140332910678	0.0965647570936756	398	tags=31%	list=23%	signal=25%	Aars/Itga2/Lrpprc/Gcn1/Ybx1/Eprs/Ddx3x/Bzw1/Cyfip1/Sars/Golga2/Gfpt1/Hnrnpu/Abce1/Mrps27/Eif4g1/Trap1/Rplp1/Tardbp/Eif5a/Bzw2/Hbb-b1/Gspt1/Khsrp/S100a9/Eef1b2/Gapdh/Vim
BP	GO:0044260	cellular macromolecule metabolic process	419	-0.308187135072765	-1.35938536394793	0.00336497958627659	0.00336497958627659	0.0979394888139512	426	tags=28%	list=25%	signal=28%	Iars2/Hmgb1/Nudt16l1/Rpl23/Galnt6/Fh1/Trmt112/Nedd4/Gsk3b/Aars/Psmd11/Rpl12/Xpo1/Sh3glb1/Mars1/Itga2/Rps5/Bax/Lrpprc/Psmc6/Cct6a/Rpl35/Swap70/Cct3/Ugp2/Bcap31/Cct4/Gnas/Gcn1/Ppm1a/Psmc3/Rps23/Eef1d/Ybx1/Plaa/Rbbp7/Eif3a/Rrm1/Otub1/H1f5/Eprs/Rab1a/Psmb5/Rps19/Entpd5/Ddx3x/Vps4b/Src/Vcp/Pcbp2/Bzw1/Mcm6/Cyfip1/Rps28/Eif1ax/Add1/Sars/Golga2/Anxa3/Gfpt1/Rps6/Hnrnpu/Abce1/Rps14/Rab11b/Cdc5l/Mrps27/Wars…
MF	GO:0047498	calcium-dependent phospholipase A2 activity	3	-0.933255269320843	-1.55040768638284	0.00338979160223465	0.00338979160223465	0.0979522370067724	118	tags=100%	list=7%	signal=93%	Pla2g2a/Pla2g4c
BP	GO:0045071	negative regulation of viral genome replication	4	0.896663696146666	1.68307521745666	0.00341783657574934	0.00341783657574934	0.0979522370067724	21	tags=50%	list=1%	signal=50%	Isg15/Oas1a
BP	GO:0040017	positive regulation of locomotion	88	-0.428152007044237	-1.60106255633798	0.00342826498806139	0.00342826498806139	0.0979522370067724	437	tags=40%	list=26%	signal=31%	Ctsh/Atp5a1/Itgb3/Hmgb1/Pdcd10/Itga2/S100a11/Icam1/Swap70/Itgav/Map2k2/Fermt2/Plaa/Pla2g7/Rhoc/Src/Anxa3/Fermt3/Aldoa/Ilk/Lrp1/Gnai2/Itga5/Atp5b/Anxa1/Rras/Stat3/Cdc42/Hspb1/Dnm1l/Actg1/Acta2/Cfl1/Rras2/Rac2
MF	GO:0090079	translation regulator activity nucleic acid binding	39	-0.524708454626632	-1.71746716875265	0.0034584458118241	0.0034584458118241	0.0979522370067724	342	tags=36%	list=20%	signal=29%	Gcn1/Eef1d/Eif3a/Pcbp1/Eif1ax/Tufm/Eif4g1/Eif3f/Eif3c/Eif4a1/Eif5a/Gspt1/Eef1a1/Eef1b2
MF	GO:0016798	hydrolase activity acting on glycosyl bonds	17	0.63763881684493	1.85375877888816	0.0034676510987774	0.0034676510987774	0.0979522370067724	190	tags=47%	list=11%	signal=42%	Lctl/Amy2a5/Treh/Chia1/Asah2/Cd38/Mogs/Lyz1
MF	GO:0045182	translation regulator activity	46	-0.490934717993116	-1.65572345426108	0.00349037740316567	0.00349037740316567	0.0979522370067724	342	tags=35%	list=20%	signal=29%	Gcn1/Eef1d/Eif3a/Cyfip1/Pcbp1/Eif1ax/Rps14/Tufm/Eif4g1/Eif3f/Eif3c/Eif4a1/Eif5a/Gspt1/Eef1a1/Eef1b2
CC	GO:0030425	dendrite	97	-0.41532979475561	-1.58465830002672	0.00349804487938848	0.00349804487938848	0.0979522370067724	401	tags=40%	list=23%	signal=33%	Anxa5/Rpl28/Ero1a/Kpna1/Nedd4/Gsk3b/Rangap1/Fscn1/Arf4/Gnas/Ybx1/Src/Cyfip1/Ctnnd1/Add1/Anxa3/Rps6/Hnrnpu/Ilk/Ckb/Lrp1/Gnai2/Rab27a/Atp2b1/Capn2/Glrx5/Dpysl2/Eif5a/Ncf1/Cdc42/Hspb1/Nsf/Glrx3/Arrb1/Khsrp/Gnao1/Rab5a/Cfl1/Opa1
CC	GO:0097447	dendritic tree	97	-0.41532979475561	-1.58465830002672	0.00349804487938848	0.00349804487938848	0.0979522370067724	401	tags=40%	list=23%	signal=33%	Anxa5/Rpl28/Ero1a/Kpna1/Nedd4/Gsk3b/Rangap1/Fscn1/Arf4/Gnas/Ybx1/Src/Cyfip1/Ctnnd1/Add1/Anxa3/Rps6/Hnrnpu/Ilk/Ckb/Lrp1/Gnai2/Rab27a/Atp2b1/Capn2/Glrx5/Dpysl2/Eif5a/Ncf1/Cdc42/Hspb1/Nsf/Glrx3/Arrb1/Khsrp/Gnao1/Rab5a/Cfl1/Opa1
BP	GO:0098876	vesicle-mediated transport to the plasma membrane	26	-0.582024957551701	-1.74118037290563	0.00354472985951752	0.00354472985951752	0.098791304376722	327	tags=54%	list=19%	signal=44%	Krt18/Ehd4/Csk/Rab11b/Ehd1/Snx12/Rab35/Stx12/Dnm2/Nsf/Rab14/Ehd2/Rab10/Snx4
BP	GO:0048812	neuron projection morphogenesis	71	-0.453882271047934	-1.64081211469255	0.00357493154112639	0.00357493154112639	0.0991652618746847	497	tags=42%	list=29%	signal=31%	Nckap1/Rab8a/Vcl/Uchl1/Itga1/Rab21/Nedd4/Gsk3b/Sh3glb1/Map2k2/Plaa/Cpne1/Cyfip1/Golga2/Ilk/Kif5b/Lrp1/Mgll/Dpysl2/Twf2/Dnm2/Cdc42/Dnm1l/Rab10/Vim/Pak2/Cfl1/Opa1/Tuba1a/Actb
BP	GO:0043605	amide catabolic process	8	0.793737105142993	1.85965314850206	0.00362675079187094	0.00362675079187094	0.0999472363618337	157	tags=62%	list=9%	signal=57%	Xdh/Nit1/Pnp/Oat/Gda
BP	GO:0071310	cellular response to organic substance	263	-0.335639803559997	-1.42614020384755	0.00363816021517228	0.00363816021517228	0.0999472363618337	510	tags=39%	list=30%	signal=32%	Coro1a/Lims1/Ufm1/Vps35/Aacs/Mcm2/Flnb/Sri/Rab8a/Pfkp/Jup/Pkm/Uso1/Rela/Snx5/Anxa5/Uba5/Vamp3/Hsp90b1/Fkbp4/Hnrnpa1/Ero1a/Slk/Hmgb1/Rpl23/Col6a1/Pdcd10/Nedd4/Gsk3b/Slc12a2/Rangap1/Bax/Icam1/Ahsg/Hspa2/Gnas/Hnrnph1/Krt18/Ybx1/Plaa/Pdcd4/Eprs/Cpne1/Src/Stip1/Vcp/Ipo5/Cyfip1/Gpd1/Oxct1/Add1/Tjp2/Cdc37/Krt8/Rps6/Hnrnpu/Ilk/Kif5b/Csk/Srsf3/Ranbp1/Rab11b/Lrp1/Hadhb/Arg1/Cdc5l/Gnai2/Gclm/Grb2/Atp2b4/Atp…
BP	GO:0010604	positive regulation of macromolecule metabolic process	330	-0.326071428934999	-1.41022969020992	0.00366118899387458	0.00366118899387458	0.0999472363618337	441	tags=32%	list=26%	signal=29%	Hnrnpa1/Trim28/Ctsh/Wdr77/Itgb3/Hmgb1/Rpl23/Cand1/Pdcd10/Hsph1/Fh1/Trmt112/Nedd4/Gsk3b/Mars1/Itga2/Bax/Psmc6/Cct6a/Cd34/Icam1/Cct3/Arf4/Bcap31/Map2k2/Hspa2/Cct4/Gnas/Fermt2/Ppm1a/Psmc3/Cd44/Ybx1/Itln1/Rbbp7/Ehd4/H1f5/Psme3/Rtraf/Ptma/Rab1a/Sec22b/Ddx3x/Src/Epx/Vcp/Pcbp2/Ctnnd1/Pcbp1/Golga2/Anxa3/Stoml2/Hnrnpu/Ilk/Cspg4/Csk/Lrp1/Cdc5l/Mrps27/Itga5/Wars1/Rhog/Atp2b4/Gclc/Anxa1/Eif4g1/Rab27a/Msn/Osb…
BP	GO:0000902	cell morphogenesis	121	-0.394223969705255	-1.5452876527894	0.0036707861706738	0.0036707861706738	0.0999472363618337	529	tags=40%	list=31%	signal=30%	Ezr/Picalm/Tbcd/Coro1a/Flnb/Nckap1/Rab8a/Vcl/Uchl1/Itga1/Rab21/Itgb3/Nedd4/Gsk3b/Sh3glb1/Parva/Icam1/Map2k2/Fermt2/Cd44/Plaa/Cpne1/Src/Cyfip1/Add1/Golga2/Aldoa/Ilk/Kif5b/Lrp1/Rhog/Anxa1/Tpm1/Msn/Mgll/Dpysl2/Twf2/Dnm2/Cdc42/Dnm1l/Sart3/Rab10/Vim/Pak2/Cfl1/Opa1/Cap2/Tuba1a/Actb
BP	GO:0045214	sarcomere organization	10	-0.752354815353555	-1.77040047361078	0.0037507865263802	0.0037507865263802	0.101546474646907	253	tags=60%	list=15%	signal=51%	Krt8/Krt19/Tpm1/Actg1/Csrp1/Cfl2
BP	GO:0007154	cell communication	482	-0.303714559754357	-1.34646569151354	0.00376389525214484	0.00376389525214484	0.101546474646907	359	tags=25%	list=21%	signal=27%	Arf4/Itgav/Bcap31/Hyou1/Map2k2/Gnas/Gcn1/Fermt2/Ppm1a/Itgb2/Anxa6/Krt18/Cd44/Rbbp7/Eif3a/Pdcd4/Psme3/Rhoc/Rab1a/Cpne1/Rps19/Ddx3x/Vps4b/Src/Vcp/Nucb1/Cyfip1/Oxct1/Ctnnd1/Ywhab/Tjp2/Iqgap2/Cdc37/Stoml2/Fermt3/Krt8/Rps6/Ilk/Cspg4/Krt19/Kif5b/Csk/Srsf3/Rab11b/Lrp1/Arg1/Cdc5l/Gnai2/Gclm/Grb2/Acaa2/Itga5/Ncald/Rhog/Atp2b4/Gclc/Anxa1/Pfkl/Nae1/Gnai3/Eif4g1/Mgll/Osbp/Slc16a1/Psmc5/Arl6ip5/Timm50/Dusp3/K…
BP	GO:0010556	regulation of macromolecule biosynthetic process	270	-0.332105359992789	-1.41686975694069	0.00382005810210656	0.00382005810210656	0.102505261692921	424	tags=29%	list=25%	signal=26%	Hmgb1/Rpl23/Cand1/Hsph1/Nedd4/Gsk3b/Aars/Xpo1/Mars1/Itga2/Lrpprc/Psmc6/Cct6a/Icam1/Cct3/Arf4/Cbx1/Map2k2/Cct4/Gnas/Gcn1/Ppm1a/Itgb2/Psmc3/Ybx1/Rbbp7/Pdcd4/H1f5/Rtraf/Eprs/Ptma/Ddx3x/Src/Pcbp2/Bzw1/Cyfip1/Ywhab/Pcbp1/Sars/Golga2/Anxa3/Gfpt1/Hnrnpu/Ilk/Abce1/Rps14/Cdc5l/Mrps27/H1f4/Rhog/Atp2b4/Ssu72/Gclc/Eif4g1/Psmc5/Srrt/Trap1/Rplp1/Tardbp/Cct5/Cd81/Ruvbl1/Eif5a/Bzw2/Stat3/Hbb-b1/Arrb1/Ddx21/Gspt1…
BP	GO:0019730	antimicrobial humoral response	21	0.593511063298043	1.83713860429831	0.0038476040657136	0.0038476040657136	0.102505261692921	119	tags=43%	list=7%	signal=40%	Reg2/Defa-rs2/Reg1/Reg3b/Dmbt1/Lgals4/Reg3g/B2m/Defa4
BP	GO:0015031	protein transport	259	-0.337472146882709	-1.43238464035016	0.00385148043667148	0.00385148043667148	0.102505261692921	507	tags=38%	list=30%	signal=31%	Ufm1/Vps35/Aacs/Scfd1/Copb1/Sri/Rab8a/Jup/Uso1/Spcs1/Snx5/Arf3/Anxa5/Arl1/Vamp3/Rab21/Trim28/Kpna1/Cyp51/Pdcd10/Arhgap1/Arfip1/Lman1/Sec31a/Nedd4/Gsk3b/Slc12a2/Xpo1/Sh3glb1/Rangap1/Bax/Arf4/Bcap31/Hyou1/Gnas/Rab5b/Ppm1a/Krt18/Copg1/Rab1a/Sec22b/Arf5/Vps4b/Src/Vcp/Nucb1/Ipo5/Oxct1/Ywhab/Golga2/Kif5b/Csk/Rab11b/Lrp1/Hnrnpm/Ehd1/Rrbp1/Anxa1/Pfkl/Osbp/Slc16a1/Arl6ip5/Snx12/Timm50/Timm44/Kpna2/Kpnb1/R…
BP	GO:0007165	signal transduction	426	-0.30373424563528	-1.34128391512154	0.00388238547909423	0.00388238547909423	0.10286443093772	359	tags=24%	list=21%	signal=26%	Arf4/Itgav/Bcap31/Hyou1/Map2k2/Gnas/Fermt2/Ppm1a/Itgb2/Anxa6/Krt18/Cd44/Rbbp7/Eif3a/Pdcd4/Psme3/Rhoc/Cpne1/Rps19/Ddx3x/Vps4b/Src/Vcp/Nucb1/Cyfip1/Ctnnd1/Ywhab/Tjp2/Iqgap2/Cdc37/Stoml2/Fermt3/Krt8/Rps6/Ilk/Cspg4/Krt19/Csk/Srsf3/Lrp1/Arg1/Cdc5l/Gnai2/Gclm/Grb2/Acaa2/Itga5/Ncald/Rhog/Atp2b4/Gclc/Anxa1/Nae1/Gnai3/Mgll/Osbp/Arl6ip5/Timm50/Dusp3/Kpna2/Kpnb1/Rab35/Tln1/Trap1/Slc25a4/Rras/Nucb2/Prkacb/Al…
BP	GO:0007264	small GTPase mediated signal transduction	43	-0.510846408566465	-1.69787055588744	0.00391407378802837	0.00391407378802837	0.102873351994846	296	tags=37%	list=17%	signal=32%	Rhoc/Src/Nucb1/Cyfip1/Grb2/Rhog/Kpnb1/Rab35/Nucb2/Cyrib/Dnm2/Cdc42/Arrb1/Apoa1/Rras2/Rac2
BP	GO:0048284	organelle fusion	25	-0.576243500172653	-1.71204380616342	0.00393570444894649	0.00393570444894649	0.102873351994846	510	tags=64%	list=30%	signal=46%	Coro1a/Rab8a/Uso1/Vamp3/Bax/Vat1/Sec22b/Stoml2/Kif5b/Anxa1/Gnai3/Rab8b/Stx12/Pla2g4a/Dnm1l/Opa1
CC	GO:0015629	actin cytoskeleton	110	-0.401631462781534	-1.54787541614253	0.00395074182104475	0.00395074182104475	0.102873351994846	387	tags=31%	list=23%	signal=26%	Lad1/Fscn1/Parva/Swap70/Fermt2/Pdlim3/Arpc5l/Lima1/Src/Add1/Stoml2/Fermt3/Aldoa/Ilk/Krt19/Anxa1/Tpm1/Septin9/Tpm2/Dpysl3/Dstn/Twf2/Lpp/Actg1/Eef1a1/Csrp1/Rab5a/Myo18a/Ang4/Cfl2/Acta2/Cfl1/Rac2/Actb
BP	GO:0046038	GMP catabolic process	4	0.890610509029315	1.67171313235428	0.00396977873545049	0.00396977873545049	0.102873351994846	157	tags=75%	list=9%	signal=68%	Xdh/Pnp/Gda
BP	GO:0046098	guanine metabolic process	4	0.890610509029315	1.67171313235428	0.00396977873545049	0.00396977873545049	0.102873351994846	157	tags=75%	list=9%	signal=68%	Xdh/Pnp/Gda
BP	GO:0006449	regulation of translational termination	4	-0.905345728889093	-1.63130162047907	0.00407519119412841	0.00407519119412841	0.10514386657156	115	tags=75%	list=7%	signal=70%	Upf1/Eif5a/Gspt1
BP	GO:0060999	positive regulation of dendritic spine development	11	-0.740383855683755	-1.78773228471902	0.00411832113537761	0.00411832113537761	0.105572603227464	82	tags=27%	list=5%	signal=26%	Dnm1l/Cfl1/Opa1
BP	GO:0060341	regulation of cellular localization	180	-0.355215170958662	-1.46050185168862	0.00412754458903741	0.00412754458903741	0.105572603227464	507	tags=40%	list=30%	signal=31%	Ezr/Picalm/Ran/Ufm1/Vps35/Aacs/Scfd1/Nckap1/Sri/Rab8a/Jup/Vcl/Septin2/Anxa5/Rab21/Trim28/Cyp51/Itgb3/Pdcd10/Arhgap1/Arfip1/Nedd4/Gsk3b/Slc12a2/Xpo1/Sh3glb1/Rangap1/Bax/Cct6a/Swap70/Cct3/Scp2/Dync1h1/Bcap31/Map2k2/Cct4/Gnas/Fermt2/Ppm1a/Src/Vcp/Nucb1/Ipo5/Oxct1/Kif5b/Csk/Rab11b/Lrp1/Hnrnpm/Ehd1/Rhog/Atp2b4/Anxa1/Pfkl/Msn/Osbp/Slc16a1/Snx12/Tardbp/Cct5/Cd81/Cdc42/Arrb1/Rab14/Dnm1l/Gnao1/Ehd2/Myo18a…
BP	GO:0071375	cellular response to peptide hormone stimulus	42	-0.493475901423716	-1.63457176165078	0.00417791551419584	0.00417791551419584	0.106400361983581	494	tags=57%	list=29%	signal=42%	Rab8a/Pkm/Uso1/Rela/Snx5/Anxa5/Gsk3b/Rangap1/Ahsg/Gnas/Eprs/Src/Cyfip1/Csk/Srsf3/Gnai2/Grb2/Atp2b1/Nucb2/Stat3/Rab10/Cfl1/Opa1/Mzb1
CC	GO:0005634	nucleus	727	-0.288762329719852	-1.30068085057272	0.00424351461871111	0.00424351461871111	0.107434436416703	442	tags=29%	list=26%	signal=37%	Fkbp4/Hnrnpa1/Ddx39a/Trim28/Kpna1/Atp5a1/Hdlbp/Wdr77/Des/Itgb3/Hmgb1/Nudt16l1/Myof/Rpl23/Cand1/Aldh7a1/Hsph1/Rtcb/Fh1/Dnaja2/Trmt112/Nedd4/Gsk3b/Sf3a3/Rpl12/Xpo1/Mars1/Rangap1/Itga2/Bax/Parva/Lrpprc/Psmc6/Sf3a1/S100a11/Swap70/Scp2/Itgav/Dync1h1/Cbx1/Map2k2/Hspa2/Pdhb/Cct4/Polr2h/Gnas/Fermt2/Ppm1a/Hnrnph1/Bcl2l15/Cbr1/Anxa6/Unc45a/Krt18/Psmc3/Cd44/S100a6/Ctnnbl1/Eef1d/Ybx1/Idh3g/Plaa/Rbbp7/Eif3a/P…
MF	GO:0008135	translation factor activity RNA binding	32	-0.547769568499236	-1.72206622288148	0.0042879980046809	0.0042879980046809	0.107434436416703	317	tags=38%	list=19%	signal=31%	Eef1d/Eif3a/Eif1ax/Tufm/Eif4g1/Eif3f/Eif3c/Eif4a1/Eif5a/Gspt1/Eef1a1/Eef1b2
BP	GO:0019220	regulation of phosphate metabolic process	155	-0.36706215424919	-1.47522316316012	0.00430039861370522	0.00430039861370522	0.107434436416703	425	tags=37%	list=25%	signal=30%	Itgb3/Hmgb1/Pdcd10/Gsk3b/Sh3glb1/Itga2/Bax/Icam1/Swap70/Scp2/Map2k2/Hspa2/Gnas/Gcn1/Fermt2/Me1/Itgb2/Cd44/Itln1/Ehd4/Rtraf/Ddx3x/Src/Vcp/Gpd1/Ctnnd1/Ywhab/Cdc37/Hnrnpu/Ilk/Cspg4/Csk/Lrp1/Gnai2/Itga5/Wars1/Atp2b4/Eif4g1/Osbp/Capn2/Dusp3/Tardbp/Cd81/Hsd11b1/Stat3/Hbb-b1/Cdc42/Hspb1/Arrb1/Dnm1l/Apoa1/Eef1a1/Ang4/Gpd1l/Pak2/Actb/Itlnb
BP	GO:0051174	regulation of phosphorus metabolic process	155	-0.36706215424919	-1.47522316316012	0.00430039861370522	0.00430039861370522	0.107434436416703	425	tags=37%	list=25%	signal=30%	Itgb3/Hmgb1/Pdcd10/Gsk3b/Sh3glb1/Itga2/Bax/Icam1/Swap70/Scp2/Map2k2/Hspa2/Gnas/Gcn1/Fermt2/Me1/Itgb2/Cd44/Itln1/Ehd4/Rtraf/Ddx3x/Src/Vcp/Gpd1/Ctnnd1/Ywhab/Cdc37/Hnrnpu/Ilk/Cspg4/Csk/Lrp1/Gnai2/Itga5/Wars1/Atp2b4/Eif4g1/Osbp/Capn2/Dusp3/Tardbp/Cd81/Hsd11b1/Stat3/Hbb-b1/Cdc42/Hspb1/Arrb1/Dnm1l/Apoa1/Eef1a1/Ang4/Gpd1l/Pak2/Actb/Itlnb
BP	GO:0046055	dGMP catabolic process	4	0.887846496848652	1.66652496601943	0.00430943583809383	0.00430943583809383	0.107434436416703	157	tags=75%	list=9%	signal=68%	Xdh/Pnp/Gda
BP	GO:0030031	cell projection assembly	54	-0.470426983738102	-1.63521128425706	0.00439626109976855	0.00439626109976855	0.109138494263604	497	tags=56%	list=29%	signal=41%	Rac1/Itgb1/Gsn/Ezr/Nckap1/Rab8a/Vcl/Septin2/Prdx6/Gsk3b/Fscn1/Parva/Icam1/Mapre1/Ehd4/Src/Cyfip1/Cspg4/Ehd1/Rhog/Septin9/Dpysl3/Twf2/Dnm2/Cdc42/Dctn1/Ehd2/Rab5a/Cfl1/Rac2
BP	GO:0018193	peptidyl-amino acid modification	109	-0.397314062283196	-1.52925270663544	0.00443548966963313	0.00443548966963313	0.109651634070252	442	tags=39%	list=26%	signal=31%	Fkbp4/Ero1a/Trim28/Wdr77/Itgb3/Pdcd10/Galnt6/Fh1/Trmt112/Gsk3b/Rangap1/Vkorc1/Bax/Icam1/Map2k2/Itgb2/Cd44/Ehd4/H1f5/Src/Ctnnd1/Ilk/Cspg4/Itga5/H1f4/Atp2b4/Eif4g1/Osbp/Sae1/Prkacb/Cd81/Uba2/Ruvbl1/Arrb1/Ddx21/Apoa1/S100a9/Ruvbl2/Gapdh/Gpd1l/Hint1/Pak2/Actb
BP	GO:0120039	plasma membrane bounded cell projection morphogenesis	77	-0.438449372697446	-1.60921547737584	0.00447150047968271	0.00447150047968271	0.109669656000479	497	tags=42%	list=29%	signal=31%	Nckap1/Rab8a/Vcl/Uchl1/Itga1/Rab21/Nedd4/Gsk3b/Sh3glb1/Map2k2/Cd44/Plaa/Cpne1/Src/Cyfip1/Golga2/Ilk/Kif5b/Lrp1/Mgll/Dpysl2/Twf2/Dnm2/Cdc42/Dnm1l/Rab10/Vim/Pak2/Cfl1/Opa1/Tuba1a/Actb
MF	GO:0022804	active transmembrane transporter activity	53	0.416566002234626	1.64452857539732	0.00447334183882233	0.00447334183882233	0.109669656000479	339	tags=47%	list=20%	signal=39%	ND5/Slc5a1/COX2/Cox7a1/Cox4i1/Ndufs2/Cox5a/Atp1b1/COX1/Ndufa10/Cyc1/COX3/Slc25a10/Slc25a18/Slc25a3/Atp6v0d1/Uqcrh/Atp5l/Cox7c/Ndufs3/Uqcr10/Ndufv1/Slc25a5/Slc25a1/ND4
BP	GO:0019222	regulation of metabolic process	628	-0.292283379166526	-1.31377893411648	0.00453400843730945	0.00453400843730945	0.110697648362844	402	tags=27%	list=23%	signal=33%	Trmt112/Nedd4/Gsk3b/Aars/Xpo1/Sh3glb1/Mars1/Itga2/Bax/Lrpprc/Psmc6/Cct6a/Cd34/Icam1/Swap70/Ahsg/Cct3/Itih2/Arf4/Scp2/Itgav/Dync1h1/Cbx1/Bcap31/Map2k2/Hspa2/Cct4/Gnas/Gcn1/Fermt2/Me1/Ppm1a/Itgb2/Hnrnph1/Cbr1/Psmc3/Cd44/Ybx1/Itln1/Plaa/Rbbp7/Pdcd4/Ehd4/Otub1/H1f5/Psme3/Rtraf/Eprs/Ptma/Rab1a/Cpne1/Rps19/Sec22b/Ddx3x/Src/Epx/Vcp/Pcbp2/Bzw1/Mcm6/Cyfip1/Gpd1/Ctnnd1/Ywhab/Pcbp1/Sars/Cdc37/Golga2/Anxa3/S…
BP	GO:1903047	mitotic cell cycle process	79	-0.431105950335757	-1.58288268276753	0.00459134157724856	0.00459134157724856	0.111636128538428	368	tags=34%	list=22%	signal=28%	Mapre1/Dync1h1/Hspa2/Nudc/Rrm1/Psme3/Rhoc/Ddx3x/Vps4b/Vcp/Mcm6/Golga2/Rps6/Hnrnpu/Ranbp1/Anxa1/Nae1/Eif4g1/Kpnb1/Rab35/Cdc42/Ppp2r1a/Dctn1/Nasp/Pcna/Cfl1/Actb
BP	GO:0010975	regulation of neuron projection development	64	-0.460643643835066	-1.64847749112402	0.00466851352020701	0.00466851352020701	0.112925017451252	273	tags=28%	list=16%	signal=25%	Cyfip1/Golga2/Ilk/Cspg4/Ranbp1/Lrp1/Ehd1/Lgals1/Dpysl3/Dpysl2/Twf2/Hspb1/Dnm1l/S100a9/Vim/Pak2/Cfl1/Opa1
BP	GO:0061844	antimicrobial humoral immune response mediated by antimicrobial peptide	17	0.628133306922441	1.82612413369229	0.0046825757726312	0.0046825757726312	0.112925017451252	119	tags=53%	list=7%	signal=50%	Reg2/Defa-rs2/Reg1/Reg3b/Dmbt1/Lgals4/Reg3g/B2m/Defa4
BP	GO:0006415	translational termination	6	-0.827977679455252	-1.6745538723433	0.00473123282667437	0.00473123282667437	0.113259330909335	243	tags=50%	list=14%	signal=43%	Abce1/Eif5a/Gspt1
BP	GO:0060337	type I interferon-mediated signaling pathway	8	0.784890515588157	1.83892640155706	0.00475394590455002	0.00475394590455002	0.113259330909335	21	tags=25%	list=1%	signal=25%	Isg15/Oas1a
BP	GO:0071357	cellular response to type I interferon	8	0.784890515588157	1.83892640155706	0.00475394590455002	0.00475394590455002	0.113259330909335	21	tags=25%	list=1%	signal=25%	Isg15/Oas1a
CC	GO:0030055	cell-substrate junction	50	-0.482904196853079	-1.64545414351968	0.00480587954781147	0.00480587954781147	0.114036786733738	557	tags=58%	list=33%	signal=40%	Itgb1/Tgfb1i1/Gsn/Ezr/Lims1/Flnb/Vcl/Itga1/Itgb3/Itga2/Parva/Mapre1/Itgav/Map2k2/Fermt2/Itgb2/Anxa6/Tln2/Lima1/Src/Fermt3/Rexo2/Ilk/Itga5/Msn/Capn2/Tln1/Lpp/Cfl1
BP	GO:0010976	positive regulation of neuron projection development	30	-0.559556566897971	-1.73541080908938	0.00489926734171514	0.00489926734171514	0.11443360660541	273	tags=33%	list=16%	signal=29%	Cyfip1/Ranbp1/Lrp1/Ehd1/Dpysl3/Twf2/Hspb1/Dnm1l/S100a9/Opa1
BP	GO:0051339	regulation of lyase activity	5	-0.872334679383438	-1.68214076561905	0.00490171847052197	0.00490171847052197	0.11443360660541	12	tags=40%	list=1%	signal=40%	Cap1/Cap2
CC	GO:0043209	myelin sheath	126	-0.387210283644747	-1.52629702395791	0.00490330092562512	0.00490330092562512	0.11443360660541	247	tags=24%	list=14%	signal=22%	Stip1/Vcp/Aldoa/Ckb/Atp6v1a/Ehd1/Tufm/Atp5b/Msn/Slc25a4/Dpysl2/Cct5/Sucla2/Hbb-b1/Cdc42/Ldhb/Napa/Nsf/Phgdh/Gnao1/Tubb4b/Actg1/Prxl2b/Eef1a1/Ass1/Gapdh/Idh3a/Tuba1a/Actb/Hspd1
BP	GO:0051649	establishment of localization in cell	307	-0.31631612607883	-1.36252700151311	0.00490837610644509	0.00490837610644509	0.11443360660541	536	tags=39%	list=31%	signal=33%	Pdcd6ip/Hip1r/Magohb/Anp32a/Ezr/Picalm/Hnrnpa2b1/Ran/Coro1a/Ufm1/Vps35/Scfd1/Copb1/Sri/Rab8a/Jup/Uso1/Spcs1/Snx5/Arf3/Arl1/Uchl1/Vamp3/Rab21/Ddx39a/Trim28/Kpna1/Itgb3/Pdcd10/Arhgap1/Arfip1/Lman1/Sec31a/Nedd4/Gsk3b/Xpo1/Sh3glb1/Rangap1/Bax/Mapre1/Arf4/Scp2/Dync1h1/Bcap31/Hyou1/Map2k2/Rab5b/Ppm1a/Itgb2/Copg1/Plaa/Nudc/Ehd4/Rab1a/Sec22b/Arf5/Vps4b/Src/Vcp/Nucb1/Ipo5/Cyfip1/Oxct1/Ywhab/Golga2/Anxa3/H…
BP	GO:0015986	proton motive force-driven ATP synthesis	34	0.485749523954713	1.73136745322771	0.0049194422365732	0.0049194422365732	0.11443360660541	437	tags=59%	list=26%	signal=45%	ND5/Ndufs2/Ndufa12/Ndufa9/Ndufa6/Ndufa10/Ndufb10/Atp5j2/Atp5l/Ndufs3/Ndufa5/Ndufa8/Ndufv1/Ndufb4/ATP8/Atp5pb/ND4/Atp5d/Sdhb/Ndufc2
CC	GO:0046540	U4/U6 x U5 tri-snRNP complex	17	0.626591231257448	1.82164097453357	0.0050369295284065	0.0050369295284065	0.116251173696323	565	tags=82%	list=33%	signal=56%	Snrpg/Snrpf/Lsm8/Snrpd3/Snrpe/Snrpd1/Lsm3/Snrpn/Prpf8/Snrnp200/Eftud2/Snrpd2/Snrpa/Lsm2
CC	GO:0097526	spliceosomal tri-snRNP complex	17	0.626591231257448	1.82164097453357	0.0050369295284065	0.0050369295284065	0.116251173696323	565	tags=82%	list=33%	signal=56%	Snrpg/Snrpf/Lsm8/Snrpd3/Snrpe/Snrpd1/Lsm3/Snrpn/Prpf8/Snrnp200/Eftud2/Snrpd2/Snrpa/Lsm2
BP	GO:0034248	regulation of amide metabolic process	85	-0.424026637116413	-1.57467227556824	0.00509357977183957	0.00509357977183957	0.117007686182125	398	tags=32%	list=23%	signal=26%	Aars/Itga2/Lrpprc/Gcn1/Ybx1/Eprs/Ddx3x/Bzw1/Cyfip1/Sars/Hnrnpu/Abce1/Mrps27/Eif4g1/Trap1/Rplp1/Tardbp/Eif5a/Hsd11b1/Bzw2/Hbb-b1/Gspt1/Khsrp/S100a9/Eef1b2/Gapdh/Vim
BP	GO:0045995	regulation of embryonic development	10	-0.738560264107429	-1.73793988512114	0.00510931478411524	0.00510931478411524	0.117007686182125	116	tags=40%	list=7%	signal=38%	Ruvbl1/Rab14/Ruvbl2/Cfl1
BP	GO:0046054	dGMP metabolic process	5	0.864833785425366	1.7516065072622	0.0051971816399451	0.0051971816399451	0.11852432580117	157	tags=60%	list=9%	signal=55%	Xdh/Pnp/Gda
MF	GO:0004175	endopeptidase activity	62	0.416045407057387	1.67343936716288	0.00521566158433797	0.00521566158433797	0.11852432580117	274	tags=35%	list=16%	signal=31%	Cela2a/Prss2/Ctrc/Cela3b/Ctrb1/Cela1/Ace2/Mep1b/Dpp4/St14/Psmb10/Mme/Psmb8/Casp6/Casp7/Psmb9/Ace/H13/Ncstn/Pmpca/Usp7/Ctss
BP	GO:0051726	regulation of cell cycle	92	-0.412100753830395	-1.56205089835424	0.00528165170603594	0.00528165170603594	0.119564069473602	424	tags=35%	list=25%	signal=28%	Hmgb1/Rpl23/Xpo1/Sh3glb1/Bax/Dync1h1/Hspa2/Rrm1/Psme3/Ddx3x/Vps4b/Src/Rps6/Hnrnpu/Ilk/Ranbp1/Cdc5l/Atp2b4/Anxa1/Nae1/Eif4g1/Dusp3/Tardbp/Prkacb/Ruvbl1/Stat3/Cdc42/Clic1/Ppp2r1a/Dctn1/Ruvbl2/Actb
BP	GO:0007409	axonogenesis	47	-0.488487976666069	-1.65525762668003	0.0053854754607702	0.0053854754607702	0.120987287417663	603	tags=55%	list=35%	signal=37%	Hsp90aa1/Hsp90ab1/Stxbp5/Rac1/Ncam1/Itgb1/Picalm/Rab8a/Vcl/Uchl1/Rab21/Gsk3b/Map2k2/Cyfip1/Golga2/Ilk/Kif5b/Lrp1/Mgll/Dpysl2/Twf2/Dnm2/Rab10/Vim/Pak2/Actb
BP	GO:0023061	signal release	55	-0.469824335553322	-1.63994027805914	0.0053854754607702	0.0053854754607702	0.120987287417663	294	tags=35%	list=17%	signal=30%	Rab1a/Oxct1/Kif5b/Rab11b/Lrp1/Anxa1/Pfkl/Osbp/Slc16a1/Rab8b/Tardbp/Nucb2/Pla2g4a/Napa/Arrb1/Dnm1l/Gnao1/Rab5a/Snx4
BP	GO:0051247	positive regulation of protein metabolic process	179	-0.35077290207014	-1.43953973962668	0.00541439297962262	0.00541439297962262	0.121085762836497	352	tags=33%	list=21%	signal=29%	Itgb3/Hmgb1/Pdcd10/Nedd4/Gsk3b/Itga2/Bax/Icam1/Bcap31/Map2k2/Hspa2/Gnas/Fermt2/Cd44/Ybx1/Itln1/Ehd4/H1f5/Psme3/Rab1a/Sec22b/Ddx3x/Src/Vcp/Ctnnd1/Golga2/Hnrnpu/Ilk/Cspg4/Csk/Lrp1/Mrps27/Itga5/Atp2b4/Gclc/Eif4g1/Msn/Osbp/Arl6ip5/Sae1/Cd81/Uba2/Eif5a/Stat3/Arih1/Nsf/Arrb1/Ddx21/S100a9/Usp5/Sart3/Ruvbl2/Rab1b/Ang4/Vim/Pak2/Cfl1/Hspd1/Itlnb
MF	GO:0008308	voltage-gated monoatomic anion channel activity	3	0.930913348946136	1.59475144052964	0.00545328540171823	0.00545328540171823	0.121085762836497	121	tags=100%	list=7%	signal=93%	Vdac3/Vdac2/Vdac1
MF	GO:0015288	porin activity	3	0.930913348946136	1.59475144052964	0.00545328540171823	0.00545328540171823	0.121085762836497	121	tags=100%	list=7%	signal=93%	Vdac3/Vdac2/Vdac1
BP	GO:0034330	cell junction organization	102	-0.392683581206176	-1.5050701716518	0.00547183391118432	0.00547183391118432	0.121085762836497	401	tags=33%	list=23%	signal=27%	Nedd4/Gsk3b/Fscn1/Itga2/Arf4/Itgav/Fermt2/Rhoc/Src/Vcp/Cyfip1/Ctnnd1/Add1/Tjp2/Rps6/Csk/Lrp1/Hnrnpm/Itga5/Eif4g1/Dusp3/Rab8b/Tln1/Cdc42/Dnm1l/Tubb5/Dctn1/Actg1/Pak2/Cfl1/Opa1/Cap2/Tuba1a/Actb
BP	GO:0051641	cellular localization	456	-0.295513070769366	-1.30727224330182	0.00549721280254191	0.00549721280254191	0.121193462139308	538	tags=37%	list=31%	signal=35%	Gsn/Pdcd6ip/Hip1r/Magohb/Prpf19/Anp32a/Ezr/Picalm/Skp1/Hnrnpa2b1/Ran/Coro1a/Lims1/Ufm1/Vps35/Aacs/Scfd1/Copb1/Nckap1/Sri/Rab8a/Jup/Uso1/Vcl/Spcs1/Septin2/Gorasp2/Snx5/Arf3/Anxa5/Arl1/Uchl1/Slmap/Vamp3/Cuta/Rab21/Ddx39a/Ero1a/Trim28/Kpna1/Cyp51/Itgb3/Pdcd10/Arhgap1/Arfip1/Lman1/Sec31a/Nedd4/Gsk3b/Slc12a2/Xpo1/Sh3glb1/Rangap1/Itga2/Bax/Cct6a/Mapre1/Swap70/Cct3/Arf4/Scp2/Itgav/Dync1h1/Bcap31/Hyou1/M…
BP	GO:0007044	cell-substrate junction assembly	25	-0.563718006317361	-1.67483003426375	0.00552128857051195	0.00552128857051195	0.121271130487389	508	tags=56%	list=30%	signal=40%	Lims1/Vcl/Slk/Itgb3/Itga2/Itgav/Fermt2/Src/Lrp1/Itga5/Dusp3/Tln1/Actg1/Cfl1
BP	GO:0002715	regulation of natural killer cell mediated immunity	6	0.824666018222291	1.74944985388613	0.0055417860270827	0.0055417860270827	0.121271130487389	72	tags=50%	list=4%	signal=48%	Lgals9/Dpp4/Ceacam1
BP	GO:0031325	positive regulation of cellular metabolic process	288	-0.324642307349625	-1.39430475356473	0.00556977689141875	0.00556977689141875	0.121320006012363	425	tags=32%	list=25%	signal=29%	Itgb3/Hmgb1/Cand1/Pdcd10/Fh1/Trmt112/Gsk3b/Sh3glb1/Mars1/Itga2/Bax/Psmc6/Cct6a/Icam1/Cct3/Arf4/Bcap31/Map2k2/Hspa2/Cct4/Gnas/Gcn1/Fermt2/Ppm1a/Itgb2/Cbr1/Psmc3/Cd44/Ybx1/Itln1/Rbbp7/Ehd4/H1f5/Rtraf/Ptma/Rab1a/Ddx3x/Src/Vcp/Pcbp2/Gpd1/Ctnnd1/Pcbp1/Golga2/Anxa3/Hnrnpu/Ilk/Cspg4/Csk/Cdc5l/Gnai2/Mrps27/Grb2/Itga5/Rhog/Atp2b4/Gclc/Anxa1/Gnai3/Eif4g1/Rab27a/Ddah1/Osbp/Capn2/Slc25a4/Tardbp/Cct5/Nucb2/Cd…
CC	GO:0044297	cell body	129	-0.378179146979917	-1.49451150045118	0.0055850863270256	0.0055850863270256	0.121320006012363	535	tags=44%	list=31%	signal=33%	Hip1r/Magohb/Ezr/Picalm/Hnrnpa2b1/Cad/Vps35/Flnb/Rab8a/Gnb2/Anxa5/Rpl28/Uchl1/Itga1/Fkbp4/Gsk3b/Slc12a2/Sh3glb1/Cct6a/Cct3/Dync1h1/Cct4/Gnas/Ybx1/Rrm1/Rab1a/Src/Cyfip1/Golga2/Anxa3/Rps6/Ilk/Ckb/Lrp1/Arg1/Gnai2/Atp2b1/Capn2/Dpysl3/Rab2a/Glrx5/Dpysl2/Cct5/Eif5a/Ncf1/Cdc42/Hspb1/Ppp2r1a/Khsrp/Gnao1/Tubb5/Dctn1/Ass1/Rab5a/Acot7/Vim/Cfl1
BP	GO:0120035	regulation of plasma membrane bounded cell projection organization	97	-0.403295783651091	-1.53874347325487	0.00594902014336485	0.00594902014336485	0.128752072738411	401	tags=33%	list=23%	signal=27%	Nedd4/Gsk3b/Sh3glb1/Fscn1/Icam1/Map2k2/Cd44/Src/Cyfip1/Golga2/Ilk/Cspg4/Ranbp1/Lrp1/Ehd1/Rhog/Lgals1/Septin9/Dpysl3/Dpysl2/Twf2/Dnm2/Cdc42/Hspb1/Dnm1l/S100a9/Rab5a/Vim/Pak2/Cfl1/Opa1/Rac2
CC	GO:0001726	ruffle	48	-0.465650526391257	-1.58206159459934	0.00599598636131228	0.00599598636131228	0.128824771085343	607	tags=62%	list=35%	signal=41%	Twf1/Actn1/Lcp1/Rac1/Rhoa/Itgb1/Gsn/Hip1r/Ezr/Nckap1/Sh3bgrl3/Itgb3/Arhgap1/Fscn1/S100a11/Arf4/Itgav/Gnas/Tln2/S100a6/Lima1/Src/Cdc37/Cspg4/Itga5/Tpm1/Tln1/Dnm2/Eef1a1/Rab5a
BP	GO:0006887	exocytosis	48	-0.465644467061113	-1.58204100784389	0.00599598636131228	0.00599598636131228	0.128824771085343	285	tags=31%	list=17%	signal=27%	Vps4b/Anxa3/Rab11b/Gnai2/Anxa1/Rab27a/Rab8b/Napa/Nsf/Dnm1l/Gnao1/Rab10/Rab5a/Snx4/Rac2
CC	GO:0005815	microtubule organizing center	66	-0.431279401794927	-1.54328825903603	0.00607969313184676	0.00607969313184676	0.130149952513562	368	tags=36%	list=22%	signal=30%	Mapre1/Dync1h1/Cct4/Krt18/Ctnnbl1/Rtraf/Psmb5/Ddx3x/Vps4b/Hnrnpu/Kif5b/Ranbp1/Gnai2/Gnai3/Slc16a1/Cct5/Prkacb/G6pdx/Dnm2/Cdc42/Dctn1/Ruvbl2/Nup93/Pcna
BP	GO:0006959	humoral immune response	31	0.492010557343573	1.71019216373528	0.00620987043522062	0.00620987043522062	0.131571706776761	119	tags=29%	list=7%	signal=28%	Reg2/Defa-rs2/Reg1/Reg3b/Dmbt1/Lgals4/Reg3g/B2m/Defa4
MF	GO:0016787	hydrolase activity	397	-0.310975812489039	-1.36409982850258	0.00620987055763767	0.00620987055763767	0.131571706776761	296	tags=24%	list=17%	signal=25%	Rhoc/Rab1a/Psmb5/Cpne1/Entpd5/Ddx3x/Arf5/Vps4b/Vcp/Mcm6/Nudt5/Rexo2/Tpp2/Man2b1/Kif5b/Rab11b/Arg1/Itpa/Gnai2/Acaa2/Lipe/Tufm/Rhog/Atp2b4/Ssu72/Atp5b/Ethe1/Gnai3/Rab27a/Atp2b1/Mgll/Ddah1/Psmc5/Septin9/Capn2/Timm50/Eif3f/Dusp3/Rab35/Rab8b/Ppa2/Trap1/Dpysl3/Atl3/Rab2a/Rras/Hdhd2/Eif4a1/Dpysl2/Cct5/Alox15/Pla2g4a/Ruvbl1/Clca1/Dnm2/Pla2g2a/Cdc42/Rab5c/Nsf/Ppp2r1a/Rab14/Psmc4/Ddx21/Gspt1/Dnm1l/Gnao1/Us…
BP	GO:0010608	post-transcriptional regulation of gene expression	95	-0.400134766367182	-1.51700007821763	0.00621962287915817	0.00621962287915817	0.131571706776761	398	tags=31%	list=23%	signal=25%	Aars/Itga2/Lrpprc/Gcn1/Ybx1/Eprs/Ddx3x/Bzw1/Cyfip1/Sars/Cdc37/Hnrnpu/Abce1/Mrps27/Eif4g1/Trap1/Rplp1/Tardbp/Eif5a/Matr3/Bzw2/Stat3/Hbb-b1/Gspt1/Khsrp/S100a9/Eef1b2/Gapdh/Vim
BP	GO:0034389	lipid droplet organization	6	-0.818228222417641	-1.65483596032626	0.00623518154331345	0.00623518154331345	0.131571706776761	119	tags=33%	list=7%	signal=31%	Plin3/Pla2g4c
MF	GO:0022829	wide pore channel activity	4	0.875670049542166	1.64366926573148	0.00652809510590254	0.00652809510590254	0.136098486003936	121	tags=75%	list=7%	signal=70%	Vdac3/Vdac2/Vdac1
CC	GO:0000812	Swr1 complex	3	-0.917748417798348	-1.52464630835219	0.00653355402259105	0.00653355402259105	0.136098486003936	116	tags=67%	list=7%	signal=62%	Ruvbl1/Ruvbl2
CC	GO:0098862	cluster of actin-based cell projections	50	0.426495833769539	1.66595563954784	0.00653906738928953	0.00653906738928953	0.136098486003936	214	tags=30%	list=13%	signal=27%	Lctl/Anpep/Ace2/Enpep/Treh/Slc5a1/Ush1c/Mttp/Cdhr2/Mme/Ace/Pls1/Myo1b/Slc27a4/Myo1d
BP	GO:0050808	synapse organization	52	-0.473167353696335	-1.63430810337099	0.00654565152402208	0.00654565152402208	0.136098486003936	280	tags=25%	list=16%	signal=22%	Vcp/Cyfip1/Hnrnpm/Eif4g1/Cdc42/Dnm1l/Tubb5/Dctn1/Cfl1/Opa1/Cap2/Tuba1a/Actb
MF	GO:0008134	transcription factor binding	71	-0.442744051740743	-1.60054677202308	0.00656487886790764	0.00656487886790764	0.136098486003936	495	tags=44%	list=29%	signal=32%	Sri/Mybbp1a/Jup/Rela/Fkbp4/Hmgb1/Rpl23/Cand1/Gsk3b/Xpo1/Cd34/Eef1d/Ptma/Cpne1/Ddx3x/Src/Add1/Hnrnpu/Cdc5l/Psmc5/Kpna2/Uba2/Ruvbl1/Stat3/Hspb1/Arrb1/Ruvbl2/Psmc1/Rps6ka1/Pcna/Actb
BP	GO:0051640	organelle localization	81	-0.42158022751467	-1.55342739482996	0.00666974363752294	0.00666974363752294	0.137788999033553	323	tags=32%	list=19%	signal=27%	Mapre1/Dync1h1/Copg1/Nudc/Rab1a/Vps4b/Golga2/Hnrnpu/Abce1/Kif5b/Rab11b/Rab27a/Kpnb1/Rab8b/Stx12/Dpysl2/Trappc3/Cdc42/Dnm1l/Gnao1/Dctn1/Snx4/Cfl1/Opa1/Rac2/Tuba1a
MF	GO:0035091	phosphatidylinositol binding	38	-0.502704673759096	-1.63386629643765	0.00678174622975264	0.00678174622975264	0.139614676646256	177	tags=29%	list=10%	signal=27%	Osbp/Snx12/Rab35/Tln1/Alox15/Twf2/Pla2g4a/Ncf1/Snx4/Cfl1/Gsdmc2
CC	GO:0005839	proteasome core complex	17	0.618893192092494	1.79926105144033	0.00686780627011522	0.00686780627011522	0.140374009593056	441	tags=82%	list=26%	signal=62%	Psmb10/Psmb8/Psmb9/Psmb2/Psma1/Psmb1/Psma5/Psmb4/Psmb3/Psma3/Psma7/Psma2/Psma6/Psma4
BP	GO:0031326	regulation of cellular biosynthetic process	304	-0.319344140332805	-1.37438166710169	0.0068795735553301	0.0068795735553301	0.140374009593056	401	tags=28%	list=23%	signal=26%	Nedd4/Gsk3b/Aars/Xpo1/Mars1/Itga2/Lrpprc/Psmc6/Cct6a/Cd34/Icam1/Cct3/Arf4/Cbx1/Map2k2/Cct4/Gnas/Gcn1/Ppm1a/Itgb2/Psmc3/Ybx1/Rbbp7/Pdcd4/H1f5/Rtraf/Eprs/Ptma/Ddx3x/Src/Vcp/Pcbp2/Bzw1/Cyfip1/Ywhab/Pcbp1/Sars/Golga2/Anxa3/Gfpt1/Hnrnpu/Ilk/Abce1/Rps14/Cdc5l/Mrps27/H1f4/Rhog/Atp2b4/Ssu72/Gclc/Anxa1/Eif4g1/Ddah1/Psmc5/Srrt/Capn2/Trap1/Rplp1/Tardbp/Cct5/Cd81/Pla2g4a/Ruvbl1/Eif5a/Bzw2/Stat3/Dnm2/Hbb-b1/A…
BP	GO:1903975	regulation of glial cell migration	5	-0.860200030133118	-1.65874127381519	0.00688990551271816	0.00688990551271816	0.140374009593056	228	tags=80%	list=13%	signal=70%	Lrp1/Rras/Vim/Rras2
BP	GO:0007156	homophilic cell adhesion via plasma membrane adhesion molecules	10	0.718634772748157	1.81288551570144	0.00696262756600032	0.00696262756600032	0.14096579674626	240	tags=50%	list=14%	signal=43%	Ceacam1/Cdhr2/Dsc2/Cdh1/Dsg2
CC	GO:0000123	histone acetyltransferase complex	8	-0.777772686322051	-1.7105182002592	0.006966668807663	0.006966668807663	0.14096579674626	116	tags=50%	list=7%	signal=47%	Ruvbl1/Actg1/Ruvbl2/Actb
MF	GO:0003747	translation release factor activity	3	-0.914197726367128	-1.51874758003219	0.00709256956908981	0.00709256956908981	0.141041848390051	85	tags=67%	list=5%	signal=63%	Mrpl58/Gspt1
MF	GO:0008079	translation termination factor activity	3	-0.914197726367128	-1.51874758003219	0.00709256956908981	0.00709256956908981	0.141041848390051	85	tags=67%	list=5%	signal=63%	Mrpl58/Gspt1
MF	GO:0008035	high-density lipoprotein particle binding	3	-0.914008766155377	-1.5184336623139	0.00709256956908981	0.00709256956908981	0.141041848390051	81	tags=67%	list=5%	signal=64%	Apoa1/Hspd1
MF	GO:0071813	lipoprotein particle binding	3	-0.914008766155377	-1.5184336623139	0.00709256956908981	0.00709256956908981	0.141041848390051	81	tags=67%	list=5%	signal=64%	Apoa1/Hspd1
MF	GO:0071814	protein-lipid complex binding	3	-0.914008766155377	-1.5184336623139	0.00709256956908981	0.00709256956908981	0.141041848390051	81	tags=67%	list=5%	signal=64%	Apoa1/Hspd1
BP	GO:0009162	deoxyribonucleoside monophosphate metabolic process	11	0.721069723604979	1.88528316184064	0.00722039594582675	0.00722039594582675	0.141041848390051	171	tags=45%	list=10%	signal=41%	Xdh/Dpyd/Pnp/Gda/Nme1
BP	GO:0051493	regulation of cytoskeleton organization	97	-0.397802701104581	-1.51778504705966	0.00722729546503939	0.00722729546503939	0.141041848390051	425	tags=38%	list=25%	signal=30%	Itgb3/Hsph1/Arfip1/Gsk3b/Fscn1/Icam1/Mapre1/Swap70/Dync1h1/Fermt2/Arpc5l/Lima1/Rhoc/Vps4b/Cyfip1/Add1/Iqgap2/Gmfb/Hnrnpu/Ilk/Rnh1/Lrp1/Grb2/Rhog/Tpm1/Capn2/Dstn/Alox15/Cyrib/Twf2/Cdc42/Apoa1/Dctn1/Actg1/Cfl2/Pak2/Cfl1
BP	GO:0008611	ether lipid biosynthetic process	3	-0.912659567697086	-1.51619225234928	0.00723301194710071	0.00723301194710071	0.141041848390051	118	tags=67%	list=7%	signal=62%	Pla2g4a/Pla2g4c
BP	GO:0046504	glycerol ether biosynthetic process	3	-0.912659567697086	-1.51619225234928	0.00723301194710071	0.00723301194710071	0.141041848390051	118	tags=67%	list=7%	signal=62%	Pla2g4a/Pla2g4c
BP	GO:0097384	cellular lipid biosynthetic process	3	-0.912659567697086	-1.51619225234928	0.00723301194710071	0.00723301194710071	0.141041848390051	118	tags=67%	list=7%	signal=62%	Pla2g4a/Pla2g4c
BP	GO:1901503	ether biosynthetic process	3	-0.912659567697086	-1.51619225234928	0.00723301194710071	0.00723301194710071	0.141041848390051	118	tags=67%	list=7%	signal=62%	Pla2g4a/Pla2g4c
BP	GO:0032984	protein-containing complex disassembly	44	-0.484206347101064	-1.61377749737924	0.00731361353933523	0.00731361353933523	0.14173294955207	420	tags=41%	list=25%	signal=32%	Rpl23/Gsk3b/Swap70/Lima1/Vps4b/Vcp/Add1/Abce1/Kif5b/Tpm1/Dstn/Twf2/Eif5a/Napa/Nsf/Gspt1/Cfl2/Cfl1
BP	GO:0015980	energy derivation by oxidation of organic compounds	109	0.332151509022055	1.44704033775294	0.00731643009668845	0.00731643009668845	0.14173294955207	342	tags=34%	list=20%	signal=29%	Oas1a/ND5/Cox6c/Coq9/COX2/Ppif/Cox7a1/Cox7a2/Cox4i1/Khk/Ndufs2/Cox5a/Ndufa12/Ndufa9/Ndufa6/COX1/Mtch2/Ndufa10/Cyc1/Ndufb10/COX3/Slc25a18/Atp5j2/Uqcrh/Cox7c/Ndufs3/Ndufa5/Cycs/Uqcr10/Ndufa8/Ndufv1/Cat/Ndufb4/ATP8/Atp5pb/ND4/Mdh1
BP	GO:0045732	positive regulation of protein catabolic process	25	-0.554949809109053	-1.64877934958409	0.00734120440428588	0.00734120440428588	0.141748126320112	401	tags=48%	list=23%	signal=37%	Nedd4/Gsk3b/Bcap31/Sec22b/Vcp/Lrp1/Gclc/Msn/Cd81/Arih1/Nsf/Usp5
BP	GO:0019432	triglyceride biosynthetic process	6	0.814122235879272	1.72708223102814	0.00743406682320959	0.00743406682320959	0.143073605618637	189	tags=67%	list=11%	signal=60%	Mogat2/Acsl5/Pck2/Dgat1
BP	GO:0120031	plasma membrane bounded cell projection assembly	52	-0.468883362123773	-1.61951130454893	0.00751936407666944	0.00751936407666944	0.144245353938297	497	tags=56%	list=29%	signal=41%	Rac1/Itgb1/Gsn/Ezr/Nckap1/Rab8a/Vcl/Septin2/Prdx6/Gsk3b/Fscn1/Parva/Icam1/Mapre1/Ehd4/Cyfip1/Cspg4/Ehd1/Rhog/Septin9/Dpysl3/Twf2/Dnm2/Cdc42/Dctn1/Ehd2/Rab5a/Cfl1/Rac2
BP	GO:0051047	positive regulation of secretion	61	-0.453894781966041	-1.60548282706625	0.00754920927933516	0.00754920927933516	0.144349213711151	343	tags=34%	list=20%	signal=29%	Gnas/Itgb2/Vps4b/Oxct1/Kif5b/Lrp1/Gnai2/Rab27a/Osbp/Rab8b/Dpysl2/Tardbp/Nucb2/Pla2g4a/Arrb1/Dnm1l/S100a9/Rab5a/Myo18a/Ang4/Snx4
MF	GO:0098973	structural constituent of postsynaptic actin cytoskeleton	3	-0.910856945601899	-1.51319757421148	0.00765433957639211	0.00765433957639211	0.145887293861762	66	tags=67%	list=4%	signal=64%	Actg1/Actb
BP	GO:0010569	regulation of double-strand break repair via homologous recombination	6	-0.808956190692674	-1.63608362313795	0.00774592735657356	0.00774592735657356	0.146027272309767	116	tags=50%	list=7%	signal=47%	Ruvbl1/Ruvbl2/Actb
BP	GO:1905168	positive regulation of double-strand break repair via homologous recombination	6	-0.808956190692674	-1.63608362313795	0.00774592735657356	0.00774592735657356	0.146027272309767	116	tags=50%	list=7%	signal=47%	Ruvbl1/Ruvbl2/Actb
BP	GO:0009620	response to fungus	5	-0.855332767206459	-1.64935563137839	0.00779136375177714	0.00779136375177714	0.146027272309767	224	tags=80%	list=13%	signal=70%	Arg1/Ncf1/Gapdh/Ang4
BP	GO:0050832	defense response to fungus	5	-0.855332767206459	-1.64935563137839	0.00779136375177714	0.00779136375177714	0.146027272309767	224	tags=80%	list=13%	signal=70%	Arg1/Ncf1/Gapdh/Ang4
BP	GO:0060338	regulation of type I interferon-mediated signaling pathway	7	0.785899157183412	1.76259948043924	0.00783261704068523	0.00783261704068523	0.146027272309767	21	tags=29%	list=1%	signal=28%	Isg15/Oas1a
CC	GO:0005615	extracellular space	201	0.283516055686773	1.3617028868357	0.00783376853005302	0.00783376853005302	0.146027272309767	123	tags=15%	list=7%	signal=16%	Cela2a/Reg2/Prss2/Amy2a5/Defa-rs2/Anpep/Reg1/Cela3b/Cpa1/Reg3b/Cela1/Ace2/Dmbt1/Col15a1/Gpt/Lgals4/Pnlip/Lgals3bp/Lgals9/Chia1/Reg3g/Asah2/Muc13/Ceacam1/Xdh/Gp2/St14/B2m/Zg16/Defa4/Fbln5
BP	GO:0006120	mitochondrial electron transport NADH to ubiquinone	13	0.668632670012605	1.79813163562145	0.00785145957993291	0.00785145957993291	0.146027272309767	339	tags=62%	list=20%	signal=50%	ND5/Coq9/Ndufs2/Ndufa10/Ndufs3/Ndufa8/Ndufv1/ND4
BP	GO:0000904	cell morphogenesis involved in differentiation	78	-0.418910305116555	-1.54045262383018	0.0078594047683557	0.0078594047683557	0.146027272309767	273	tags=45%	list=16%	signal=40%	Hsp90aa1/Actn1/Hsp90ab1/Stxbp5/Rac1/Ncam1/Itgb1/Picalm/Tbcd/Flnb/Rab8a/Vcl/Uchl1/Rab21/Nedd4/Gsk3b/Sh3glb1/Map2k2/Cyfip1/Golga2/Ilk/Kif5b/Lrp1/Mgll/Dpysl2/Twf2/Dnm2/Cdc42/Dnm1l/Rab10/Vim/Pak2/Cfl1/Opa1/Actb
BP	GO:0007163	establishment or maintenance of cell polarity	40	-0.496237721307893	-1.63024100251283	0.00797138492813032	0.00797138492813032	0.147643569053277	603	tags=65%	list=35%	signal=43%	Hsp90aa1/Hsp90ab1/Rac1/Rhoa/Arpc5/Itgb1/Gsn/Pdcd6ip/Ezr/Lims1/Nckap1/Gsk3b/Fscn1/Parva/Mapre1/Arf4/Ilk/Rhog/Msn/Cyrib/Cdc42/Dctn1/Rab10/Myo18a/Cfl1/Actb
BP	GO:0030182	neuron differentiation	140	-0.360161245520097	-1.43400117016927	0.00804587177889012	0.00804587177889012	0.148249254661583	273	tags=22%	list=16%	signal=20%	Cyfip1/Golga2/Ilk/Cspg4/Kif5b/Ranbp1/Lrp1/Ehd1/Ugdh/Lgals1/Eif4g1/Mgll/Rab35/Dpysl3/Dpysl2/Twf2/Stat3/Dnm2/Cdc42/Hspb1/Napa/Phgdh/Dnm1l/S100a9/Rab10/Vim/Pak2/Cfl1/Opa1/Tuba1a/Actb
CC	GO:0005813	centrosome	62	-0.456305668333475	-1.61778615109638	0.00805426869927844	0.00805426869927844	0.148249254661583	368	tags=39%	list=22%	signal=32%	Mapre1/Dync1h1/Cct4/Krt18/Ctnnbl1/Rtraf/Psmb5/Ddx3x/Vps4b/Hnrnpu/Kif5b/Ranbp1/Gnai2/Gnai3/Slc16a1/Cct5/Prkacb/G6pdx/Dnm2/Cdc42/Dctn1/Ruvbl2/Nup93/Pcna
MF	GO:0015926	glucosidase activity	4	0.865725445311179	1.62500282813563	0.00823476485384246	0.00823476485384246	0.151100801322712	170	tags=50%	list=10%	signal=45%	Lctl/Mogs
BP	GO:0031032	actomyosin structure organization	38	-0.495365572778474	-1.61001310715114	0.00830082794517472	0.00830082794517472	0.15152486698824	340	tags=37%	list=20%	signal=30%	Fermt2/Rhoc/Src/Krt8/Krt19/Tpm1/Cdc42/Arrb1/Apoa1/Actg1/Csrp1/Myo18a/Cfl2/Pak2
BP	GO:0045824	negative regulation of innate immune response	9	0.730584206668114	1.77791234459498	0.00830916694441123	0.00830916694441123	0.15152486698824	72	tags=44%	list=4%	signal=43%	Isg15/Oas1a/Lgals9/Ceacam1
BP	GO:0006897	endocytosis	80	-0.415799957816384	-1.52582506710511	0.00836764654711898	0.00836764654711898	0.152121781599931	357	tags=35%	list=21%	signal=29%	Itgav/Rab5b/Itgb2/Cd44/Ehd4/Rab1a/Src/Add1/Lrp1/Grb2/Ehd1/Atp5b/Snx12/Dpysl2/Alox15/Cd81/Dnm2/Cdc42/Rab5c/Nsf/Arrb1/Dnm1l/Gpr107/Actg1/Ehd2/Rab5a/Myo18a/Actb
BP	GO:0032956	regulation of actin cytoskeleton organization	72	-0.432307823834341	-1.56242604634038	0.00843747391747046	0.00843747391747046	0.15292070099697	425	tags=40%	list=25%	signal=32%	Itgb3/Arfip1/Fscn1/Icam1/Swap70/Fermt2/Arpc5l/Lima1/Rhoc/Cyfip1/Add1/Iqgap2/Gmfb/Ilk/Rnh1/Lrp1/Grb2/Rhog/Tpm1/Dstn/Alox15/Cyrib/Twf2/Cdc42/Apoa1/Actg1/Cfl2/Pak2/Cfl1
BP	GO:0032880	regulation of protein localization	160	-0.348100728716694	-1.40457288932197	0.00857795480426685	0.00857795480426685	0.154991341755512	581	tags=44%	list=34%	signal=32%	Stxbp5/Lcp1/Fga/Rac1/Tpr/Gnaq/Itgb1/Gsn/Ezr/Picalm/Ran/Ufm1/Vps35/Aacs/Scfd1/Nckap1/Sri/Rab8a/Jup/Vcl/Septin2/Anxa5/Trim28/Cyp51/Itgb3/Pdcd10/Arfip1/Gsk3b/Slc12a2/Xpo1/Sh3glb1/Rangap1/Cct6a/Swap70/Cct3/Bcap31/Cct4/Gnas/Fermt2/Ppm1a/Src/Vcp/Nucb1/Ipo5/Oxct1/Kif5b/Csk/Rab11b/Lrp1/Hnrnpm/Rhog/Atp2b4/Anxa1/Pfkl/Msn/Osbp/Slc16a1/Snx12/Tardbp/Cct5/Cd81/Cdc42/Arrb1/Rab14/Dnm1l/Gnao1/Myo18a/Ang4/Gpd1l/Cf…
BP	GO:0015711	organic anion transport	49	0.408532977261272	1.58403369063883	0.00862226228855829	0.00862226228855829	0.155168781494411	324	tags=39%	list=19%	signal=32%	Fabp6/Fabp2/Ace2/Arg2/Mgst1/Ceacam1/Slc3a2/Acsl5/Cd47/Arl6ip1/Ace/Slc25a10/Slc25a18/Slc27a4/Fabp1/Abat/Ces1f/Slc25a5/Slc25a1
BP	GO:0010657	muscle cell apoptotic process	17	-0.615415440862033	-1.66876613334217	0.00869200274819384	0.00869200274819384	0.155168781494411	308	tags=53%	list=18%	signal=44%	Gsk3b/Pdcd4/Ilk/Hspb6/Capn2/Slc25a4/Eif5a/Arrb1/Gapdh
MF	GO:0098918	structural constituent of synapse	5	-0.850263954352901	-1.63958133610413	0.00869282439709914	0.00869282439709914	0.155168781494411	66	tags=60%	list=4%	signal=58%	Actn1/Actg1/Actb
MF	GO:0099186	structural constituent of postsynapse	5	-0.850263954352901	-1.63958133610413	0.00869282439709914	0.00869282439709914	0.155168781494411	66	tags=60%	list=4%	signal=58%	Actn1/Actg1/Actb
BP	GO:0042325	regulation of phosphorylation	126	-0.37487440577309	-1.47767173047089	0.00873245507517716	0.00873245507517716	0.155406690985952	425	tags=37%	list=25%	signal=30%	Itgb3/Hmgb1/Pdcd10/Gsk3b/Sh3glb1/Bax/Icam1/Map2k2/Hspa2/Gnas/Gcn1/Fermt2/Itgb2/Cd44/Itln1/Ehd4/Rtraf/Ddx3x/Src/Gpd1/Ctnnd1/Cdc37/Hnrnpu/Ilk/Cspg4/Csk/Lrp1/Itga5/Wars1/Atp2b4/Eif4g1/Osbp/Dusp3/Tardbp/Cd81/Stat3/Hbb-b1/Cdc42/Hspb1/Arrb1/Apoa1/Eef1a1/Ang4/Gpd1l/Pak2/Actb/Itlnb
BP	GO:0042776	proton motive force-driven mitochondrial ATP synthesis	33	0.476440771632194	1.7067083250575	0.00878327083738262	0.00878327083738262	0.155841628608278	437	tags=58%	list=26%	signal=44%	ND5/Ndufs2/Ndufa12/Ndufa9/Ndufa6/Ndufa10/Ndufb10/Atp5j2/Ndufs3/Ndufa5/Ndufa8/Ndufv1/Ndufb4/ATP8/Atp5pb/ND4/Atp5d/Sdhb/Ndufc2
BP	GO:0008104	protein localization	372	-0.305849721238352	-1.33567038148483	0.00887368263868916	0.00887368263868916	0.156684226415534	508	tags=35%	list=30%	signal=32%	Lims1/Ufm1/Vps35/Aacs/Scfd1/Copb1/Nckap1/Sri/Rab8a/Jup/Uso1/Vcl/Spcs1/Septin2/Gorasp2/Snx5/Arf3/Anxa5/Arl1/Slmap/Vamp3/Cuta/Rab21/Trim28/Kpna1/Cyp51/Itgb3/Pdcd10/Arhgap1/Arfip1/Lman1/Sec31a/Nedd4/Gsk3b/Slc12a2/Xpo1/Sh3glb1/Rangap1/Itga2/Bax/Cct6a/Mapre1/Swap70/Cct3/Arf4/Scp2/Bcap31/Hyou1/Cct4/Gnas/Fermt2/Rab5b/Ppm1a/Itgb2/Krt18/Copg1/Ybx1/Ehd4/H1f5/Rab1a/Sec22b/Ddx3x/Arf5/Vps4b/Src/Vcp/Nucb1/Ipo5…
CC	GO:0005890	sodium:potassium-exchanging ATPase complex	3	0.913803155657392	1.56543989888524	0.00891031624297851	0.00891031624297851	0.156684226415534	124	tags=33%	list=7%	signal=31%	Atp1b1
BP	GO:0036376	sodium ion export across plasma membrane	3	0.913803155657392	1.56543989888524	0.00891031624297851	0.00891031624297851	0.156684226415534	124	tags=33%	list=7%	signal=31%	Atp1b1
CC	GO:0120025	plasma membrane bounded cell projection	318	-0.305916688098065	-1.31957664200481	0.00908029769500324	0.00908029769500324	0.15875694156301	466	tags=35%	list=27%	signal=31%	Snx5/Anxa5/Rpl28/Uchl1/Itga1/Sh3bgrl3/Vamp3/Rab21/Fkbp4/Ero1a/Ctsh/Kpna1/Itgb3/Hmgb1/Arhgap1/Ak1/Nedd4/Gsk3b/Slc12a2/Sh3glb1/Rangap1/Fscn1/Itga2/Parva/S100a11/Mapre1/Arf4/Itgav/Dync1h1/Cct4/Gnas/Ppm1a/Cbr1/Cd44/Tln2/S100a6/Ybx1/Lima1/Itln1/Rhoc/Src/Cyfip1/Ctnnd1/Add1/Iqgap2/Cdc37/Anxa3/Car4/Rps6/Hnrnpu/Aldoa/Ilk/Ckb/Rnh1/Cspg4/Kif5b/Ranbp1/Lrp1/Atp6v1a/Arg1/Gnai2/Ehd1/Itga5/Atp2b4/Anxa1/Tpm1/Rab2…
BP	GO:0010592	positive regulation of lamellipodium assembly	13	-0.677046354938642	-1.71491395984572	0.00908192658754363	0.00908192658754363	0.15875694156301	121	tags=54%	list=7%	signal=50%	Fscn1/Cyfip1/Twf2/Dnm2/Cdc42/Cfl1/Rac2
MF	GO:0016651	oxidoreductase activity acting on NAD(P)H	22	0.559886883858968	1.76202077119162	0.00917919876687753	0.00917919876687753	0.159738498387269	357	tags=59%	list=21%	signal=47%	ND5/Nqo2/Ndufs2/Dhrs4/Ndufa9/Ndufa10/Txnrd1/Mical1/Ndufs3/Ndufv1/ND4/Akr1a1/Akr1c13
BP	GO:0006662	glycerol ether metabolic process	6	-0.797012317172097	-1.61192758590296	0.00925729723694554	0.00925729723694554	0.159738498387269	306	tags=67%	list=18%	signal=55%	Pla2g7/Lipe/Pla2g4a/Pla2g4c
BP	GO:0046485	ether lipid metabolic process	6	-0.797012317172097	-1.61192758590296	0.00925729723694554	0.00925729723694554	0.159738498387269	306	tags=67%	list=18%	signal=55%	Pla2g7/Lipe/Pla2g4a/Pla2g4c
CC	GO:0045121	membrane raft	85	-0.406835019625548	-1.51082920283315	0.00932971734530255	0.00932971734530255	0.159738498387269	434	tags=39%	list=25%	signal=30%	Atp5a1/Hmgb1/Myof/Pgk1/Nedd4/Gsk3b/Icam1/Gnas/Itgb2/Cd44/Itln1/Src/Ctnnd1/Stoml2/Csk/Gnai2/Lipe/Atp2b4/Atp5b/Nae1/Gnai3/Atp2b1/Capn2/Slc25a4/Stx12/Ldhb/Tubb5/Ehd2/Rab5a/Serpinh1/Tuba1a/Actb/Hspd1
CC	GO:0098857	membrane microdomain	85	-0.406835019625548	-1.51082920283315	0.00932971734530255	0.00932971734530255	0.159738498387269	434	tags=39%	list=25%	signal=30%	Atp5a1/Hmgb1/Myof/Pgk1/Nedd4/Gsk3b/Icam1/Gnas/Itgb2/Cd44/Itln1/Src/Ctnnd1/Stoml2/Csk/Gnai2/Lipe/Atp2b4/Atp5b/Nae1/Gnai3/Atp2b1/Capn2/Slc25a4/Stx12/Ldhb/Tubb5/Ehd2/Rab5a/Serpinh1/Tuba1a/Actb/Hspd1
BP	GO:0006475	internal protein amino acid acetylation	14	-0.658583474508939	-1.70686200823062	0.00933386971390338	0.00933386971390338	0.159738498387269	116	tags=36%	list=7%	signal=34%	Ruvbl1/Arrb1/Ddx21/Ruvbl2/Actb
BP	GO:0018393	internal peptidyl-lysine acetylation	14	-0.658583474508939	-1.70686200823062	0.00933386971390338	0.00933386971390338	0.159738498387269	116	tags=36%	list=7%	signal=34%	Ruvbl1/Arrb1/Ddx21/Ruvbl2/Actb
MF	GO:0019894	kinesin binding	4	-0.881817647423634	-1.58890743205288	0.00937005729213255	0.00937005729213255	0.159738498387269	162	tags=75%	list=9%	signal=68%	Kpnb1/Ktn1/Actb
BP	GO:0061061	muscle structure development	76	-0.411523767562061	-1.50067290826492	0.00938139960687036	0.00938139960687036	0.159738498387269	335	tags=30%	list=20%	signal=25%	Pdlim3/Unc45a/Ybx1/Pdcd4/H1f5/Krt8/Hnrnpu/Ilk/Krt19/Ehd1/Fdps/Lgals1/Tpm1/Capn2/Slc25a4/G6pdx/Cd81/Eif5a/Actg1/Ehd2/Csrp1/Cfl2/Actb
BP	GO:0071346	cellular response to type II interferon	25	-0.543666609940684	-1.6152564877312	0.00950369134642648	0.00950369134642648	0.161345060425952	297	tags=56%	list=17%	signal=47%	Ccl6/Gsn/Flnb/Vamp3/Slk/Eprs/Cdc37/Kif5b/Arg1/Cdc42/Actg1/Myo18a/Gapdh/Vim
MF	GO:0003955	NAD(P)H dehydrogenase (quinone) activity	10	0.705649156600287	1.78012696251189	0.00953036785751367	0.00953036785751367	0.161345060425952	339	tags=70%	list=20%	signal=56%	ND5/Nqo2/Ndufs2/Ndufa10/Ndufs3/Ndufv1/ND4
BP	GO:0045911	positive regulation of DNA recombination	7	-0.777948793053682	-1.63672622757165	0.009602644132192	0.009602644132192	0.162054419835312	116	tags=43%	list=7%	signal=40%	Ruvbl1/Ruvbl2/Actb
BP	GO:0070727	cellular macromolecule localization	373	-0.304801510055546	-1.33176291666218	0.00969223039587346	0.00969223039587346	0.162054419835312	508	tags=35%	list=30%	signal=32%	Lims1/Ufm1/Vps35/Aacs/Scfd1/Copb1/Nckap1/Sri/Rab8a/Jup/Uso1/Vcl/Spcs1/Septin2/Gorasp2/Snx5/Arf3/Anxa5/Arl1/Slmap/Vamp3/Cuta/Rab21/Trim28/Kpna1/Cyp51/Itgb3/Pdcd10/Arhgap1/Arfip1/Lman1/Sec31a/Nedd4/Gsk3b/Slc12a2/Xpo1/Sh3glb1/Rangap1/Itga2/Bax/Cct6a/Mapre1/Swap70/Cct3/Arf4/Scp2/Bcap31/Hyou1/Cct4/Gnas/Fermt2/Rab5b/Ppm1a/Itgb2/Krt18/Copg1/Ybx1/Ehd4/H1f5/Rab1a/Sec22b/Ddx3x/Arf5/Vps4b/Src/Vcp/Nucb1/Ipo5…
MF	GO:0017171	serine hydrolase activity	26	0.508782834380654	1.69768377354248	0.00970978254326566	0.00970978254326566	0.162054419835312	109	tags=35%	list=6%	signal=33%	Cela2a/Prss2/Ctrc/Cela3b/Ctrb1/Cela1/Dpp4/St14/Ctsa
BP	GO:0018394	peptidyl-lysine acetylation	15	-0.641005165706533	-1.67872626091784	0.00973213777827038	0.00973213777827038	0.162054419835312	116	tags=33%	list=7%	signal=31%	Ruvbl1/Arrb1/Ddx21/Ruvbl2/Actb
BP	GO:0009125	nucleoside monophosphate catabolic process	8	0.746790595942896	1.74966178854237	0.00973683468545501	0.00973683468545501	0.162054419835312	157	tags=50%	list=9%	signal=46%	Xdh/Dpyd/Pnp/Gda
BP	GO:0009158	ribonucleoside monophosphate catabolic process	8	0.746790595942896	1.74966178854237	0.00973683468545501	0.00973683468545501	0.162054419835312	157	tags=50%	list=9%	signal=46%	Xdh/Dpyd/Pnp/Gda
CC	GO:0032279	asymmetric synapse	73	-0.410861203722312	-1.49141608231692	0.00980501697325492	0.00980501697325492	0.162730810972442	334	tags=30%	list=20%	signal=25%	Hnrnph1/Eif3a/Rps19/Src/Pcbp2/Ctnnd1/Pcbp1/Add1/Rps14/Hnrnpm/Rps13/Kpna2/Rps25/Stat3/Dnm2/Hspb1/Nsf/Arrb1/Gapdh/Pak2/Cap2/Actb
BP	GO:0051702	biological process involved in interaction with symbiont	23	-0.567989169913322	-1.66015763775302	0.00988339158324022	0.00988339158324022	0.163445583828728	140	tags=48%	list=8%	signal=45%	Gpx2/Psmc3/Arg1/Tardbp/Ncf1/Cdc42/Eef1a1/Rab5a/Gapdh/Cfl1/Hspd1
BP	GO:0140352	export from cell	118	-0.370528773326339	-1.44103442710898	0.00990341048639774	0.00990341048639774	0.163445583828728	294	tags=29%	list=17%	signal=26%	Gnas/Itgb2/Copg1/Rab1a/Vps4b/Oxct1/Anxa3/Kif5b/Rab11b/Lrp1/Gnai2/Anxa1/Pfkl/Rab27a/Atp2b1/Osbp/Slc16a1/Rab8b/Dpysl2/Tardbp/Nucb2/Pla2g4a/Napa/Nsf/Arrb1/Dnm1l/Gnao1/Slc22a18/Rab10/Rab5a/Myo18a/Ang4/Snx4/Rac2
BP	GO:0048646	anatomical structure formation involved in morphogenesis	132	-0.370876506820511	-1.46448786277073	0.0100312356400738	0.0100312356400738	0.163902776918613	425	tags=37%	list=25%	signal=30%	Itgb3/Hmgb1/Myof/Pdcd10/Pgk1/Gsk3b/Mthfd1/Slc12a2/Parva/Cd34/Itgav/Map2k2/Gnas/Itgb2/Cd44/Vps4b/Add1/Sars/Anxa3/Krt8/Ilk/Rnh1/Cspg4/Krt19/Hspb6/Grb2/Ehd1/Itga5/Wars1/Atp2b4/Atp5b/Anxa1/Tpm1/Ddah1/Capn2/Rras/Prkacb/Cd81/Matr3/Stat3/Cdc42/Hspb1/Actg1/Ehd2/Csrp1/Ang4/Cfl2/Cfl1/Opa1
BP	GO:0031175	neuron projection development	114	-0.367416547797969	-1.41907039000927	0.0100323611437727	0.0100323611437727	0.163902776918613	325	tags=31%	list=19%	signal=27%	Nedd4/Gsk3b/Sh3glb1/Arf4/Map2k2/Cd44/Plaa/Cpne1/Cyfip1/Golga2/Ilk/Cspg4/Kif5b/Ranbp1/Lrp1/Ehd1/Lgals1/Mgll/Rab35/Dpysl3/Dpysl2/Twf2/Dnm2/Cdc42/Hspb1/Phgdh/Dnm1l/S100a9/Rab10/Vim/Pak2/Cfl1/Opa1/Tuba1a/Actb
MF	GO:1901981	phosphatidylinositol phosphate binding	26	-0.551357154172687	-1.64943486159923	0.0100881934234814	0.0100881934234814	0.163902776918613	177	tags=62%	list=10%	signal=56%	Gsn/Hip1r/Picalm/Snx5/Arfip1/Fermt2/Iqgap2/Osbp/Snx12/Rab35/Alox15/Twf2/Pla2g4a/Snx4/Cfl1/Gsdmc2
BP	GO:0006145	purine nucleobase catabolic process	3	0.909836065573771	1.55864386074406	0.0101719230517012	0.0101719230517012	0.163902776918613	157	tags=100%	list=9%	signal=91%	Xdh/Dpyd/Gda
BP	GO:0006161	deoxyguanosine catabolic process	3	0.909836065573771	1.55864386074406	0.0101719230517012	0.0101719230517012	0.163902776918613	157	tags=100%	list=9%	signal=91%	Xdh/Pnp/Gda
BP	GO:0042453	deoxyguanosine metabolic process	3	0.909836065573771	1.55864386074406	0.0101719230517012	0.0101719230517012	0.163902776918613	157	tags=100%	list=9%	signal=91%	Xdh/Pnp/Gda
BP	GO:0046113	nucleobase catabolic process	3	0.909836065573771	1.55864386074406	0.0101719230517012	0.0101719230517012	0.163902776918613	157	tags=100%	list=9%	signal=91%	Xdh/Dpyd/Gda
BP	GO:0097428	protein maturation by iron-sulfur cluster transfer	3	-0.902867838804563	-1.49992535063761	0.0101823162195174	0.0101823162195174	0.163902776918613	144	tags=100%	list=8%	signal=92%	Glrx5/Glrx3
MF	GO:0032266	phosphatidylinositol-3-phosphate binding	3	-0.902810304449649	-1.49982976938667	0.0101823162195174	0.0101823162195174	0.163902776918613	170	tags=100%	list=10%	signal=90%	Pla2g4a/Snx4
BP	GO:0009896	positive regulation of catabolic process	64	-0.437548885744196	-1.56582967999003	0.010221842175775	0.010221842175775	0.163902776918613	424	tags=38%	list=25%	signal=29%	Hmgb1/Nedd4/Gsk3b/Sh3glb1/Bax/Bcap31/Ybx1/Sec22b/Vcp/Gpd1/Hnrnpu/Lrp1/Gclc/Gnai3/Msn/Slc25a4/Tardbp/Cd81/Arih1/Nsf/Khsrp/Usp5/Apoa4/Snx4
CC	GO:0009898	cytoplasmic side of plasma membrane	36	-0.506879482626857	-1.6272597321339	0.0102612986599602	0.0102612986599602	0.163902776918613	572	tags=61%	list=33%	signal=42%	Rac1/Rhoa/Gnaq/Ezr/Jup/Gng12/Gnb2/Snx5/Rab21/Map2k2/Gnas/Fermt2/S100a6/Src/Gnai2/Gnai3/Msn/Atp2b1/G6pdx/Alox15/Gnao1/Acp1
BP	GO:0009059	macromolecule biosynthetic process	409	-0.302463911486533	-1.3305480697103	0.0102639989465335	0.0102639989465335	0.163902776918613	426	tags=32%	list=25%	signal=31%	Krt17/Sri/Eif2s2/Tcea1/Eif5b/Mybbp1a/Jup/Pkm/Dars/Rps29/Mrps7/Rela/Snx5/Rpl34/Rpl28/Farsb/Trim28/Wdr77/Iars2/Hmgb1/Rpl23/Cand1/Hsph1/Galnt6/Nedd4/Gsk3b/Aars/Rpl12/Xpo1/Mars1/Itga2/Rps5/Lrpprc/Psmc6/Cct6a/Icam1/Rpl35/Cct3/Arf4/Cbx1/Ugp2/Map2k2/Cct4/Polr2h/Gnas/Gcn1/Ppm1a/Itgb2/Psmc3/Rps23/Eef1d/Ybx1/Rbbp7/Eif3a/Pdcd4/Rrm1/H1f5/Rtraf/Eprs/Ptma/Rps19/Entpd5/Ddx3x/Src/Vcp/Pcbp2/Bzw1/Cyfip1/Rps28/Ywha…
MF	GO:0033293	monocarboxylic acid binding	26	0.506180157487287	1.68899927785775	0.0104526003065668	0.0104526003065668	0.16646459219963	237	tags=31%	list=14%	signal=27%	Fabp6/Fabp2/Ugt1a1/Acaca/Acox1/Dgat1/Fabp1/Gstp1
BP	GO:0140546	defense response to symbiont	24	0.518777962506151	1.68847279604543	0.0105274715017925	0.0105274715017925	0.167206274871424	349	tags=42%	list=20%	signal=34%	Isg15/Oas1a/Ufd1/Zg16/Phb2/G3bp1/Phb/Pycard/Dhx15/Ifit3
BP	GO:0034660	ncRNA metabolic process	69	-0.427598317259958	-1.54099856146694	0.0105815816553694	0.0105815816553694	0.167615120168162	482	tags=41%	list=28%	signal=30%	Hnrnpa2b1/Gars/Dars/Rela/Farsb/Iars2/Rtcb/Trmt112/Aars/Mars1/Rpl35/Rtraf/Eprs/Rps19/Ddx3x/Rps28/Sars/Rps6/Rps14/Srsf3/Wars1/Srrt/Rps25/Stat3/Zbtb8os/Ddx21/Khsrp/Ang4
BP	GO:1903532	positive regulation of secretion by cell	56	-0.442715612693412	-1.55222493641057	0.0107471540568048	0.0107471540568048	0.169272047037823	343	tags=34%	list=20%	signal=28%	Gnas/Itgb2/Vps4b/Oxct1/Kif5b/Lrp1/Rab27a/Osbp/Rab8b/Dpysl2/Tardbp/Nucb2/Pla2g4a/Arrb1/Dnm1l/Rab5a/Myo18a/Ang4/Snx4
BP	GO:0019933	cAMP-mediated signaling	6	-0.78900613204414	-1.59573537608695	0.0107686710272455	0.0107686710272455	0.169272047037823	133	tags=67%	list=8%	signal=62%	Gnas/Nucb2/Gapdh/Cap2
BP	GO:0001952	regulation of cell-matrix adhesion	22	-0.584426484125583	-1.68973239756902	0.0107721316946215	0.0107721316946215	0.169272047037823	508	tags=64%	list=30%	signal=45%	Lims1/Jup/Vcl/Slk/Itgb3/Gsk3b/Fermt2/Src/Ilk/Lrp1/Dusp3/Rras/Actg1/Cfl1
BP	GO:0031399	regulation of protein modification process	162	-0.344746858145508	-1.39135080793886	0.0108480194798032	0.0108480194798032	0.169555772028825	425	tags=35%	list=25%	signal=29%	Itgb3/Hmgb1/Rpl23/Pdcd10/Fh1/Gsk3b/Bax/Icam1/Swap70/Map2k2/Hspa2/Gnas/Fermt2/Itgb2/Cd44/Itln1/Plaa/Ehd4/Otub1/H1f5/Rtraf/Ddx3x/Src/Vcp/Ctnnd1/Ywhab/Cdc37/Golga2/Ilk/Cspg4/Csk/Lrp1/Gnai2/Itga5/Wars1/Atp2b4/Gclc/Eif4g1/Osbp/Dusp3/Sae1/Tardbp/G6pdx/Cd81/Uba2/Hbb-b1/Hspb1/Arrb1/Ddx21/Apoa1/Sart3/Ruvbl2/Ang4/Gpd1l/Pak2/Actb/Itlnb
BP	GO:0140029	exocytic process	9	-0.727664408700994	-1.65305401328423	0.0108856626906215	0.0108856626906215	0.169555772028825	160	tags=78%	list=9%	signal=71%	Stxbp5/Ncam1/Rab8a/Rab8b/Napa/Gnao1/Snx4
MF	GO:0008017	microtubule binding	24	-0.560826929604611	-1.65125541287733	0.0108999584548614	0.0108999584548614	0.169555772028825	258	tags=38%	list=15%	signal=32%	Golga2/Kif5b/Dpysl2/Dnm2/Dnm1l/Dctn1/Tbcb/Gapdh/Opa1
CC	GO:0097060	synaptic membrane	38	-0.48535218419564	-1.57746807828501	0.0109049766083032	0.0109049766083032	0.169555772028825	213	tags=29%	list=12%	signal=26%	Itga5/Atp2b4/Anxa1/Atp2b1/Dnm2/Hspb1/Napa/Arrb1/Dnm1l/Rab5a/Cfl1
BP	GO:0050865	regulation of cell activation	65	-0.435905953284846	-1.5584783753295	0.0109443939750248	0.0109443939750248	0.169710169709252	233	tags=28%	list=14%	signal=25%	Csk/Arg1/Gclc/Anxa1/Lgals1/Dusp3/Cyrib/Cd81/Pla2g4a/Hspb1/Myo18a/Snx4/Rps6ka1/Acta2/Rac2/Mzb1/Actb/Hspd1
MF	GO:0005044	scavenger receptor activity	5	0.839865200219216	1.70103593860349	0.0109723535698356	0.0109723535698356	0.169710169709252	46	tags=40%	list=3%	signal=39%	Dmbt1/Lgals3bp
BP	GO:0023058	adaptation of signaling pathway	3	-0.898496891556086	-1.49266393949578	0.0111654215068203	0.0111654215068203	0.172245460815672	108	tags=67%	list=6%	signal=63%	Dnm2/Arrb1
BP	GO:0010660	regulation of muscle cell apoptotic process	16	-0.624586040583912	-1.66626187324879	0.0112727596099164	0.0112727596099164	0.173448464063763	308	tags=56%	list=18%	signal=47%	Gsk3b/Pdcd4/Ilk/Hspb6/Capn2/Slc25a4/Eif5a/Arrb1/Gapdh
BP	GO:0051495	positive regulation of cytoskeleton organization	40	-0.483016483279631	-1.58680656894972	0.0113808764526107	0.0113808764526107	0.174657168909101	369	tags=42%	list=22%	signal=34%	Icam1/Mapre1/Swap70/Dync1h1/Fermt2/Rhoc/Vps4b/Cyfip1/Grb2/Tpm1/Dstn/Alox15/Cdc42/Apoa1/Dctn1/Cfl2/Cfl1
MF	GO:0030234	enzyme regulator activity	138	-0.362677735938357	-1.43839635887023	0.011457333457202	0.011457333457202	0.17537500053252	424	tags=33%	list=25%	signal=27%	Hmgb1/Rpl23/Arhgap1/Rangap1/Parva/Ahsg/Itih2/Map2k2/Gnas/Gcn1/Cd44/Eef1d/Plaa/Clps/Psme3/Ddx3x/Src/Vcp/Nucb1/Ywhab/Iqgap2/Cdc37/Anxa3/Abce1/Rnh1/Ranbp1/Gclm/Grb2/Wars1/Atp2b4/Anxa1/Rplp1/Nucb2/Ncf1/Arrb1/Ppp2r1a/Apoa1/Apoa4/Eef1b2/Gapdh/Serpinh1/Rps6ka1/Pcna/Pak2/Rac2
BP	GO:0010591	regulation of lamellipodium assembly	15	-0.635732194335425	-1.66491689402454	0.0115015973768625	0.0115015973768625	0.17544020144602	121	tags=73%	list=7%	signal=69%	Twf1/Hsp90aa1/Rac1/Nckap1/Fscn1/Cyfip1/Twf2/Dnm2/Cdc42/Cfl1/Rac2
CC	GO:0042995	cell projection	337	-0.306912454014506	-1.32894871779348	0.011527999906002	0.011527999906002	0.17544020144602	466	tags=34%	list=27%	signal=31%	Snx5/Anxa5/Rpl28/Uchl1/Itga1/Sh3bgrl3/Vamp3/Rab21/Fkbp4/Ero1a/Ctsh/Kpna1/Itgb3/Hmgb1/Arhgap1/Ak1/Nedd4/Gsk3b/Slc12a2/Sh3glb1/Rangap1/Fscn1/Itga2/Parva/S100a11/Mapre1/Swap70/Arf4/Itgav/Dync1h1/Cct4/Gnas/Fermt2/Ppm1a/Cbr1/Cd44/Tln2/S100a6/Ybx1/Lima1/Itln1/Rrm1/Rhoc/Ddx3x/Src/Cyfip1/Ctnnd1/Add1/Iqgap2/Cdc37/Anxa3/Fermt3/Car4/Rps6/Hnrnpu/Aldoa/Ilk/Ckb/Rnh1/Cspg4/Kif5b/Ranbp1/Lrp1/Atp6v1a/Arg1/Gnai2/E…
CC	GO:0098562	cytoplasmic side of membrane	39	-0.488377244979705	-1.59854844499382	0.0115506728032027	0.0115506728032027	0.17544020144602	572	tags=59%	list=33%	signal=40%	Rac1/Rhoa/Gnaq/Ezr/Jup/Gng12/Gnb2/Snx5/Rab21/Map2k2/Gnas/Fermt2/S100a6/Src/Gnai2/Gnai3/Msn/Atp2b1/G6pdx/Alox15/Gnao1/Acp1/Rab5a
BP	GO:0061515	myeloid cell development	13	-0.669771842112108	-1.69648809652587	0.0116936894330771	0.0116936894330771	0.175978316862598	283	tags=54%	list=17%	signal=45%	Src/Tjp2/Rps6/Ptbp3/G6pdx/Hbb-b1/Hbb-b2
BP	GO:0048312	intracellular distribution of mitochondria	3	-0.894865296337038	-1.48663080651863	0.0117271964916281	0.0117271964916281	0.175978316862598	82	tags=100%	list=5%	signal=95%	Dnm1l/Opa1
BP	GO:0018904	ether metabolic process	8	-0.759572975783806	-1.67049244895346	0.0117365374281892	0.0117365374281892	0.175978316862598	306	tags=50%	list=18%	signal=41%	Pla2g7/Lipe/Pla2g4a/Pla2g4c
BP	GO:0009889	regulation of biosynthetic process	324	-0.309680653344921	-1.33864792472068	0.0117389839891499	0.0117389839891499	0.175978316862598	401	tags=27%	list=23%	signal=26%	Nedd4/Gsk3b/Aars/Xpo1/Mars1/Itga2/Lrpprc/Psmc6/Cct6a/Cd34/Icam1/Cct3/Arf4/Scp2/Cbx1/Map2k2/Cct4/Gnas/Gcn1/Ppm1a/Itgb2/Psmc3/Ybx1/Rbbp7/Pdcd4/H1f5/Rtraf/Eprs/Ptma/Ddx3x/Src/Vcp/Pcbp2/Bzw1/Cyfip1/Ywhab/Pcbp1/Sars/Golga2/Anxa3/Gfpt1/Hnrnpu/Ilk/Abce1/Rps14/Cdc5l/Mrps27/H1f4/Rhog/Fdps/Atp2b4/Ssu72/Gclc/Anxa1/Eif4g1/Rab27a/Ddah1/Psmc5/Srrt/Capn2/Trap1/Rplp1/Tardbp/Cct5/Cd81/Pla2g4a/Ruvbl1/Eif5a/Bzw2/St…
MF	GO:0005543	phospholipid binding	84	-0.394005418334771	-1.45561120939243	0.0117680977393762	0.0117680977393762	0.175978316862598	340	tags=30%	list=20%	signal=25%	Fermt2/Anxa6/Pla2g7/Cpne1/Iqgap2/Anxa3/Stoml2/Anxa1/Osbp/Snx12/Rab35/Tln1/Alox15/Twf2/Pla2g4a/Pla2g2a/Ncf1/Apoa1/Apoa4/Bdh1/Snx4/Cfl1/Opa1/Gsdmc2/Pla2g4c
BP	GO:0034341	response to type II interferon	26	-0.54320762432806	-1.62505480498866	0.0117991628765964	0.0117991628765964	0.175978316862598	297	tags=54%	list=17%	signal=45%	Ccl6/Gsn/Flnb/Vamp3/Slk/Eprs/Cdc37/Kif5b/Arg1/Cdc42/Actg1/Myo18a/Gapdh/Vim
CC	GO:0031252	cell leading edge	92	-0.39641750729776	-1.50260419968236	0.0118059531959391	0.0118059531959391	0.175978316862598	386	tags=37%	list=23%	signal=30%	Fscn1/Parva/S100a11/Arf4/Itgav/Gnas/Cd44/Tln2/S100a6/Lima1/Ddx3x/Src/Cyfip1/Ctnnd1/Iqgap2/Cdc37/Ilk/Rnh1/Cspg4/Itga5/Tpm1/Atp2b1/Tln1/Dpysl3/Twf2/Dnm2/Cdc42/Dctn1/Eef1a1/Rab5a/Vim/Cfl1/Rac2/Actb
BP	GO:0048731	system development	357	-0.299681390846124	-1.30490460549049	0.011824375949533	0.011824375949533	0.175978316862598	401	tags=28%	list=23%	signal=27%	Nedd4/Gsk3b/Aars/Mthfd1/Slc12a2/Sh3glb1/Vkorc1/Bax/Parva/Cd34/Icam1/Swap70/Ahsg/Arf4/Itgav/Ugp2/Map2k2/Gnas/Itgb2/Pdlim3/Anxa6/Cd44/Ctnnbl1/Plaa/Rbbp7/Pdcd4/Cpne1/Vps4b/Src/Cyfip1/Ctnnd1/Add1/Tjp2/Sars/Golga2/Anxa3/Hnrnpu/Ilk/Rnh1/Cspg4/Hspb6/Kif5b/Ranbp1/Lrp1/Prps1/Ehd1/Itga5/Wars1/Fdps/Atp2b4/Ugdh/Atp5b/Anxa1/Lgals1/Eif4g1/Tpm1/Mgll/Ddah1/Nap1l1/Srrt/Rab35/Dpysl3/Slc25a4/Rras/Dpysl2/Prkacb/G6pd…
BP	GO:0046879	hormone secretion	41	-0.46963783232949	-1.55166797398259	0.011973077908128	0.011973077908128	0.177743682354728	294	tags=39%	list=17%	signal=33%	Gnas/Rab1a/Oxct1/Kif5b/Rab11b/Lrp1/Anxa1/Pfkl/Osbp/Slc16a1/Rab8b/Tardbp/Nucb2/Arrb1/Gnao1/Snx4
BP	GO:0072384	organelle transport along microtubule	10	-0.706604472656697	-1.66274325294115	0.0120498393970235	0.0120498393970235	0.178202985157216	454	tags=70%	list=27%	signal=52%	Uchl1/Dync1h1/Copg1/Rab1a/Kif5b/Cdc42/Tuba1a
CC	GO:1990111	spermatoproteasome complex	3	0.902810304449649	1.54660800081554	0.0120643389203175	0.0120643389203175	0.178202985157216	169	tags=100%	list=10%	signal=90%	Psmb10/Psmb8/Psmb9
MF	GO:0003954	NADH dehydrogenase activity	10	0.695547731549646	1.75464430030753	0.0122075815139599	0.0122075815139599	0.179436499294597	339	tags=70%	list=20%	signal=56%	ND5/Ndufs2/Ndufa9/Ndufa10/Ndufs3/Ndufv1/ND4
BP	GO:0002831	regulation of response to biotic stimulus	52	0.389565916788701	1.52779050816496	0.0122085870444694	0.0122085870444694	0.179436499294597	148	tags=21%	list=9%	signal=20%	Isg15/Oas1a/Lgals9/Reg3g/Arg2/Dpp4/Ceacam1/Arf6/Ufd1/Phb2/Casp6
CC	GO:0030139	endocytic vesicle	49	-0.449552374000789	-1.52461973194099	0.0123942447405789	0.0123942447405789	0.181713192448399	257	tags=35%	list=15%	signal=30%	Anxa3/Kif5b/Rab11b/Ehd1/Rab35/Rab8b/Stx12/Dnm2/Cdc42/Rab5c/Rab14/Apoa1/Actg1/Ehd2/Rab5a/Myo18a/Vim
MF	GO:0008236	serine-type peptidase activity	23	0.530759989437448	1.70016927177268	0.012478437215219	0.012478437215219	0.182494705807776	109	tags=39%	list=6%	signal=37%	Cela2a/Prss2/Ctrc/Cela3b/Ctrb1/Cela1/Dpp4/St14/Ctsa
BP	GO:1903421	regulation of synaptic vesicle recycling	7	-0.766047374850017	-1.61168683745604	0.012740723949298	0.012740723949298	0.185870522488395	311	tags=71%	list=18%	signal=59%	Plaa/Cyfip1/Dnm1l/Actg1/Actb
MF	GO:0004222	metalloendopeptidase activity	12	0.642388446940994	1.71358908502256	0.0127968047218616	0.0127968047218616	0.186228843411483	389	tags=42%	list=23%	signal=32%	Mep1b/Mme/Ace/Pmpca/Tax1bp3
BP	GO:0048699	generation of neurons	143	-0.354320903539897	-1.41482700662688	0.0129395618971311	0.0129395618971311	0.187611554851085	273	tags=22%	list=16%	signal=20%	Cyfip1/Golga2/Ilk/Cspg4/Kif5b/Ranbp1/Lrp1/Ehd1/Ugdh/Lgals1/Eif4g1/Mgll/Rab35/Dpysl3/Dpysl2/Twf2/Stat3/Dnm2/Cdc42/Hspb1/Napa/Phgdh/Dnm1l/S100a9/Rab10/Vim/Pak2/Cfl1/Opa1/Tuba1a/Actb
BP	GO:0044571	[2Fe-2S] cluster assembly	3	-0.889912334309584	-1.47840250001968	0.0129911913223269	0.0129911913223269	0.187611554851085	144	tags=67%	list=8%	signal=61%	Glrx5/Glrx3
CC	GO:1990229	iron-sulfur cluster assembly complex	3	-0.889912334309584	-1.47840250001968	0.0129911913223269	0.0129911913223269	0.187611554851085	144	tags=67%	list=8%	signal=61%	Glrx5/Glrx3
BP	GO:0046470	phosphatidylcholine metabolic process	11	-0.699914345282962	-1.69001452691695	0.0130458656886963	0.0130458656886963	0.187611554851085	171	tags=55%	list=10%	signal=49%	Capn2/Pla2g4a/Apoa1/Apoa4/Pnliprp2/Pla2g4c
BP	GO:1903530	regulation of secretion by cell	85	-0.400002323069564	-1.48545518881543	0.01307549167184	0.01307549167184	0.187611554851085	285	tags=44%	list=17%	signal=38%	Vps35/Aacs/Sri/Rab8a/Septin2/Anxa5/Vamp3/Rab21/Cyp51/Arfip1/Slc12a2/Gnas/Itgb2/Vps4b/Oxct1/Kif5b/Lrp1/Gnai2/Anxa1/Pfkl/Rab27a/Osbp/Slc16a1/Rab8b/Dpysl2/Tardbp/Nucb2/Pla2g4a/Nsf/Arrb1/Dnm1l/Gnao1/Rab5a/Myo18a/Ang4/Snx4/Rac2
CC	GO:0043197	dendritic spine	28	-0.530629114288136	-1.62236128737488	0.0130823378886005	0.0130823378886005	0.187611554851085	602	tags=68%	list=35%	signal=45%	Actn1/Comt/Fus/Rac1/Rhoa/Itgb1/Hip1r/Sri/Rab8a/Nedd4/Gsk3b/Arf4/Cyfip1/Ctnnd1/Add1/Atp2b1/Cdc42/Arrb1/Cfl1
BP	GO:0045723	positive regulation of fatty acid biosynthetic process	3	-0.889344262295082	-1.47745876763836	0.0131316352734268	0.0131316352734268	0.187822107601605	193	tags=100%	list=11%	signal=89%	Pla2g4a/Apoa4
BP	GO:0030043	actin filament fragmentation	4	-0.869610848912761	-1.56691255257619	0.0133014952498833	0.0133014952498833	0.187822107601605	138	tags=75%	list=8%	signal=69%	Dstn/Cfl2/Cfl1
BP	GO:0036135	Schwann cell migration	4	-0.869361452841242	-1.56646317704746	0.0133014952498833	0.0133014952498833	0.187822107601605	228	tags=100%	list=13%	signal=87%	Rras/Vim/Rras2
BP	GO:1900147	regulation of Schwann cell migration	4	-0.869361452841242	-1.56646317704746	0.0133014952498833	0.0133014952498833	0.187822107601605	228	tags=100%	list=13%	signal=87%	Rras/Vim/Rras2
BP	GO:0043968	histone H2A acetylation	4	-0.869232776016594	-1.56623132008291	0.0133014952498833	0.0133014952498833	0.187822107601605	116	tags=75%	list=7%	signal=70%	Ruvbl1/Ruvbl2/Actb
BP	GO:0098656	monoatomic anion transmembrane transport	6	0.792774909586327	1.68179592597999	0.0133115879976516	0.0133115879976516	0.187822107601605	121	tags=50%	list=7%	signal=47%	Vdac3/Vdac2/Vdac1
BP	GO:0015849	organic acid transport	44	0.412802347318914	1.5435193526351	0.0133513310053519	0.0133513310053519	0.187822107601605	223	tags=30%	list=13%	signal=26%	Fabp6/Fabp2/Ace2/Arg2/Ceacam1/Slc3a2/Acsl5/Arl6ip1/Ace/Slc25a10/Slc25a18/Slc27a4/Fabp1
BP	GO:0046942	carboxylic acid transport	44	0.412802347318914	1.5435193526351	0.0133513310053519	0.0133513310053519	0.187822107601605	223	tags=30%	list=13%	signal=26%	Fabp6/Fabp2/Ace2/Arg2/Ceacam1/Slc3a2/Acsl5/Arl6ip1/Ace/Slc25a10/Slc25a18/Slc27a4/Fabp1
MF	GO:0016655	oxidoreductase activity acting on NAD(P)H quinone or similar compound as acceptor	13	0.644997505082615	1.73457037144788	0.0133985400040621	0.0133985400040621	0.18803851742168	357	tags=69%	list=21%	signal=55%	ND5/Nqo2/Ndufs2/Dhrs4/Ndufa10/Ndufs3/Ndufv1/ND4/Akr1c13
BP	GO:0050803	regulation of synapse structure or activity	33	-0.519681278396995	-1.63429020870861	0.0134892599570635	0.0134892599570635	0.18841661351001	401	tags=42%	list=23%	signal=33%	Nedd4/Gsk3b/Arf4/Vcp/Cyfip1/Hnrnpm/Eif4g1/Cdc42/Dnm1l/Tubb5/Dctn1/Cfl1/Opa1/Tuba1a
BP	GO:0050807	regulation of synapse organization	33	-0.519681278396995	-1.63429020870861	0.0134892599570635	0.0134892599570635	0.18841661351001	401	tags=42%	list=23%	signal=33%	Nedd4/Gsk3b/Arf4/Vcp/Cyfip1/Hnrnpm/Eif4g1/Cdc42/Dnm1l/Tubb5/Dctn1/Cfl1/Opa1/Tuba1a
BP	GO:0097435	supramolecular fiber organization	154	-0.352826763693663	-1.41936789952344	0.0135404412194437	0.0135404412194437	0.188685443308683	386	tags=31%	list=23%	signal=26%	Fscn1/Bax/Icam1/Mapre1/Swap70/Krt7/Dync1h1/Fermt2/Pdlim3/Arpc5l/Lima1/Rhoc/Src/Cyfip1/Add1/Iqgap2/Golga2/Krt8/Gmfb/Ilk/Rnh1/Krt19/Grb2/Rhog/Tpm1/Tpm2/Kpnb1/Dpysl3/Tardbp/Dstn/Alox15/Cyrib/Twf2/Cdc42/Arrb1/Apoa1/Dctn1/Tbcb/Actg1/Csrp1/Serpinh1/Cfl2/Vim/Pak2/Cfl1/Rac2/Tuba1a
BP	GO:0018108	peptidyl-tyrosine phosphorylation	25	-0.524223591155343	-1.55749045674848	0.0136111448161133	0.0136111448161133	0.188780222023336	425	tags=48%	list=25%	signal=37%	Itgb3/Icam1/Itgb2/Cd44/Ehd4/Src/Ctnnd1/Cspg4/Itga5/Osbp/Cd81/Pak2
BP	GO:0018212	peptidyl-tyrosine modification	25	-0.524223591155343	-1.55749045674848	0.0136111448161133	0.0136111448161133	0.188780222023336	425	tags=48%	list=25%	signal=37%	Itgb3/Icam1/Itgb2/Cd44/Ehd4/Src/Ctnnd1/Cspg4/Itga5/Osbp/Cd81/Pak2
MF	GO:0140662	ATP-dependent protein folding chaperone	17	-0.600216033476651	-1.627551281378	0.0137180000744102	0.0137180000744102	0.189454825638895	414	tags=53%	list=24%	signal=41%	Hsph1/Cct6a/Cct3/Hyou1/Hspa2/Cct4/Hspa4l/Cct5/Hspd1
BP	GO:0019935	cyclic-nucleotide-mediated signaling	7	-0.76328418151942	-1.60587335585363	0.0137498584408688	0.0137498584408688	0.189454825638895	133	tags=57%	list=8%	signal=53%	Gnas/Nucb2/Gapdh/Cap2
BP	GO:0007166	cell surface receptor signaling pathway	221	-0.322000746977716	-1.34746128991297	0.0137559797237007	0.0137559797237007	0.189454825638895	425	tags=32%	list=25%	signal=28%	Itgb3/Hmgb1/Myof/Pdcd10/Nedd4/Gsk3b/Sh3glb1/Itga2/Bax/Icam1/Ahsg/Arf4/Itgav/Map2k2/Fermt2/Ppm1a/Itgb2/Krt18/Cd44/Rbbp7/Pdcd4/Psme3/Cpne1/Rps19/Ddx3x/Vps4b/Src/Vcp/Cyfip1/Ctnnd1/Tjp2/Cdc37/Stoml2/Fermt3/Krt8/Ilk/Cspg4/Krt19/Csk/Srsf3/Lrp1/Arg1/Gnai2/Gclm/Grb2/Itga5/Gclc/Anxa1/Osbp/Dusp3/Tln1/Nucb2/Prkacb/Cd81/Ruvbl1/Stat3/Dnm2/Cdc42/Hspb1/Arrb1/Ppp2r1a/Rab14/Apoa1/Ruvbl2/Nup93/Rab5a/Vim/Pak2/Opa1/…
BP	GO:0046883	regulation of hormone secretion	35	-0.489891313689919	-1.57128232995528	0.0138525970967289	0.0138525970967289	0.1903418053952	270	tags=37%	list=16%	signal=32%	Oxct1/Kif5b/Lrp1/Anxa1/Pfkl/Osbp/Slc16a1/Rab8b/Tardbp/Nucb2/Arrb1/Gnao1/Snx4
MF	GO:0098772	molecular function regulator activity	197	-0.330572687663915	-1.36822561938542	0.0139105538871903	0.0139105538871903	0.190497839804123	424	tags=31%	list=25%	signal=26%	Hmgb1/Rpl23/Arhgap1/Hsph1/Dnaja2/Nedd4/Rangap1/Parva/Ahsg/Itih2/Map2k2/Gnas/Gcn1/Rab5b/Cd44/Eef1d/Plaa/Clps/Psme3/Rab1a/Ddx3x/Src/Vcp/Nucb1/Ywhab/Iqgap2/Cdc37/Anxa3/Gmfb/Abce1/Rnh1/Ranbp1/Rab11b/Gclm/Grb2/Wars1/Atp2b4/Anxa1/Rab27a/Rab2a/Rplp1/Nucb2/Ncf1/Cdc42/Rab5c/Arrb1/Ppp2r1a/Apoa1/Apoa4/Eef1b2/Rab10/Rab1b/Rab5a/Gapdh/Serpinh1/Rps6ka1/Gpd1l/Pcna/Pak2/Rac2/Retnlb
MF	GO:0046914	transition metal ion binding	115	0.317258412038187	1.39476275166427	0.0139284363897403	0.0139284363897403	0.190497839804123	199	tags=21%	list=12%	signal=20%	Anpep/Cpa1/Enpep/Nqo2/Srsf7/Naaladl1/Arg2/COX2/Asah2/Mep1b/Xpnpep1/Pepd/Xdh/Dpyd/Mme/Cyp2d26/Lap3/Gda/Mtarc2/Pck2/4931406C07Rik/Ace/Heph/Cyp4f18
BP	GO:0060192	negative regulation of lipase activity	3	-0.88579848528947	-1.47156820360468	0.0142551873621391	0.0142551873621391	0.193861847292898	193	tags=100%	list=11%	signal=89%	Anxa1/Apoa1
BP	GO:0098739	import across plasma membrane	19	0.578049090193719	1.71237870402536	0.0143146794915194	0.0143146794915194	0.193861847292898	165	tags=37%	list=10%	signal=34%	Ace2/Slc5a1/Arg2/Slc3a2/Atp1b1/Acsl5/Arl6ip1
BP	GO:0044087	regulation of cellular component biogenesis	149	-0.350263715215483	-1.40049738128606	0.0143706994356215	0.0143706994356215	0.193861847292898	442	tags=36%	list=26%	signal=29%	Fkbp4/Trim28/Slk/Hmgb1/Cand1/Gsk3b/Sh3glb1/Fscn1/Bax/Psmc6/Icam1/Mapre1/Swap70/Dync1h1/Hspa2/Fermt2/Ppm1a/Arpc5l/Rhoc/Sec22b/Ddx3x/Vps4b/Src/Vcp/Cyfip1/Add1/Rps6/Hnrnpu/Lrp1/Grb2/Wars1/Rhog/Eif4g1/Tpm1/Msn/Psmc5/Septin9/Dusp3/Dpysl3/Alox15/Cyrib/Twf2/Dnm2/Cdc42/Napa/Apoa1/Dctn1/Actg1/Rab1b/Rab5a/Snx4/Pak2/Cfl1/Rac2
BP	GO:0045921	positive regulation of exocytosis	17	-0.598540806803834	-1.62300872142313	0.0144214705469303	0.0144214705469303	0.193861847292898	336	tags=53%	list=20%	signal=43%	Stxbp5/Fga/Pdcd6ip/Itgb2/Vps4b/Rab27a/Dnm1l/Rab5a/Snx4
BP	GO:0050731	positive regulation of peptidyl-tyrosine phosphorylation	17	-0.597908277237735	-1.6212935484714	0.0144214705469303	0.0144214705469303	0.193861847292898	425	tags=65%	list=25%	signal=49%	Itgb3/Icam1/Cd44/Ehd4/Src/Ctnnd1/Cspg4/Itga5/Osbp/Cd81/Pak2
BP	GO:0009159	deoxyribonucleoside monophosphate catabolic process	7	0.756861640945355	1.69747469875875	0.0144686391164175	0.0144686391164175	0.193861847292898	157	tags=57%	list=9%	signal=52%	Xdh/Dpyd/Pnp/Gda
BP	GO:0002252	immune effector process	76	-0.401512226888235	-1.46416457255394	0.0145280211390956	0.0145280211390956	0.193861847292898	291	tags=29%	list=17%	signal=25%	Rps19/Epx/Anxa3/Rps6/Kif5b/Lrp1/Arg1/Anxa1/Lgals1/Rab27a/Cyrib/Cd81/Stat3/Ncf1/Ddx21/Apoa1/Myo18a/Snx4/Prg2/Rac2/Mzb1/Hspd1
BP	GO:0042698	ovulation cycle	6	-0.777281902674392	-1.57202356092755	0.0145558027876209	0.0145558027876209	0.193861847292898	283	tags=67%	list=17%	signal=56%	Src/Anxa1/Pla2g4a/Arrb1
BP	GO:1903307	positive regulation of regulated secretory pathway	6	-0.776943220136826	-1.5713385881694	0.0145558027876209	0.0145558027876209	0.193861847292898	336	tags=67%	list=20%	signal=54%	Itgb2/Rab27a/Dnm1l/Snx4
BP	GO:0009120	deoxyribonucleoside metabolic process	6	0.78694529182871	1.66942895109693	0.0145793395783273	0.0145793395783273	0.193861847292898	157	tags=67%	list=9%	signal=61%	Xdh/Dpyd/Pnp/Gda
BP	GO:0046121	deoxyribonucleoside catabolic process	6	0.78694529182871	1.66942895109693	0.0145793395783273	0.0145793395783273	0.193861847292898	157	tags=67%	list=9%	signal=61%	Xdh/Dpyd/Pnp/Gda
BP	GO:0006204	IMP catabolic process	3	0.895560032887776	1.53418753114388	0.0145875665271892	0.0145875665271892	0.193861847292898	128	tags=67%	list=7%	signal=62%	Xdh/Pnp
BP	GO:0046386	deoxyribose phosphate catabolic process	9	0.705805462298402	1.71761206011526	0.0146009435138201	0.0146009435138201	0.193861847292898	157	tags=44%	list=9%	signal=41%	Xdh/Dpyd/Pnp/Gda
MF	GO:0031404	chloride ion binding	4	0.846648872036012	1.5891953031389	0.0146642501776546	0.0146642501776546	0.194265839620428	174	tags=75%	list=10%	signal=68%	Amy2a5/Nqo2/Ace
CC	GO:0099572	postsynaptic specialization	72	-0.41299538103502	-1.49262794881698	0.0148775362494583	0.0148775362494583	0.196268014696274	334	tags=31%	list=20%	signal=26%	Hnrnph1/Eif3a/Rps19/Src/Pcbp2/Ctnnd1/Pcbp1/Add1/Rps14/Hnrnpm/Rps13/Kpna2/Rps25/Stat3/Dnm2/Hspb1/Nsf/Arrb1/Gapdh/Pak2/Cap2/Actb
BP	GO:0061050	regulation of cell growth involved in cardiac muscle cell development	4	-0.866979167786045	-1.56217064509311	0.0148818220300613	0.0148818220300613	0.196268014696274	204	tags=75%	list=12%	signal=66%	Fdps/Slc25a4/G6pdx
BP	GO:0045744	negative regulation of G protein-coupled receptor signaling pathway	6	-0.775523927746209	-1.56846812242175	0.0150620790350898	0.0150620790350898	0.197216323720157	268	tags=83%	list=16%	signal=71%	Ywhab/Gnai2/Atp2b4/Dnm2/Arrb1
BP	GO:0035019	somatic stem cell population maintenance	3	-0.885072602342795	-1.47036230149308	0.0151020032832031	0.0151020032832031	0.197216323720157	109	tags=100%	list=6%	signal=94%	Stat3/Pla2g2a
BP	GO:0030032	lamellipodium assembly	17	-0.594429506882876	-1.61186048298684	0.0151249417771441	0.0151249417771441	0.197216323720157	607	tags=76%	list=35%	signal=50%	Twf1/Hsp90aa1/Rac1/Itgb1/Nckap1/Vcl/Fscn1/Cyfip1/Twf2/Dnm2/Cdc42/Cfl1/Rac2
BP	GO:0016573	histone acetylation	13	-0.6590975105142	-1.66945071550203	0.0151516872770479	0.0151516872770479	0.197216323720157	116	tags=38%	list=7%	signal=36%	Ruvbl1/Arrb1/Ddx21/Ruvbl2/Actb
BP	GO:0009145	purine nucleoside triphosphate biosynthetic process	46	0.396883065935806	1.49764400613373	0.0151539997186004	0.0151539997186004	0.197216323720157	339	tags=43%	list=20%	signal=36%	ND5/COX2/Ndufs2/Pnp/Ndufa12/Ndufa9/Ndufa6/Nme1/Ndufa10/Ndufb10/Atp5j2/Atp5l/Ndufs3/Ndufa5/Ndufa8/Ndufv1/Ndufb4/ATP8/Atp5pb/ND4
BP	GO:0009206	purine ribonucleoside triphosphate biosynthetic process	46	0.396883065935806	1.49764400613373	0.0151539997186004	0.0151539997186004	0.197216323720157	339	tags=43%	list=20%	signal=36%	ND5/COX2/Ndufs2/Pnp/Ndufa12/Ndufa9/Ndufa6/Nme1/Ndufa10/Ndufb10/Atp5j2/Atp5l/Ndufs3/Ndufa5/Ndufa8/Ndufv1/Ndufb4/ATP8/Atp5pb/ND4
BP	GO:0006636	unsaturated fatty acid biosynthetic process	9	-0.714503769645611	-1.6231566499561	0.0152785997390392	0.0152785997390392	0.198400879896419	193	tags=44%	list=11%	signal=40%	Anxa1/Alox15/Pla2g4a/Prxl2b
CC	GO:0005819	spindle	44	-0.456046403133806	-1.51992518797872	0.0153527559635858	0.0153527559635858	0.198542861759049	389	tags=36%	list=23%	signal=29%	Rangap1/Mapre1/Cbx1/Hspa2/Nudc/Rtraf/Vps4b/Golga2/Hnrnpu/Tubb6/Cdc42/Tubb5/Dctn1/Tubb4b/Rps6ka1/Tubb2a
BP	GO:0048854	brain morphogenesis	3	-0.882613417467805	-1.46627688214667	0.0153842755762928	0.0153842755762928	0.198542861759049	9	tags=67%	list=1%	signal=66%	Gba/Tuba1a
BP	GO:0050729	positive regulation of inflammatory response	25	-0.518269939876023	-1.53980190704031	0.015441174186021	0.015441174186021	0.198542861759049	308	tags=36%	list=18%	signal=30%	Pdcd4/Rps19/Lgals1/Cd81/Pla2g4a/S100a9/Lgals2/Snx4/Hspd1
CC	GO:0030016	myofibril	49	-0.442834276153128	-1.50183585817673	0.0154653128254889	0.0154653128254889	0.198542861759049	495	tags=43%	list=29%	signal=31%	Sri/Jup/Vcl/Anxa5/Des/Lman1/Ak1/Pdlim3/Krt8/Aldoa/Ilk/Krt19/Atp2b4/Tpm1/Tpm2/Twf2/Hspb1/Glrx3/Actg1/Csrp1/Cfl2
BP	GO:0044089	positive regulation of cellular component biogenesis	83	-0.39822873155699	-1.47477432578297	0.0154871111368321	0.0154871111368321	0.198542861759049	400	tags=41%	list=23%	signal=33%	Cand1/Gsk3b/Sh3glb1/Fscn1/Bax/Psmc6/Icam1/Mapre1/Swap70/Dync1h1/Fermt2/Rhoc/Ddx3x/Vps4b/Src/Vcp/Cyfip1/Grb2/Wars1/Eif4g1/Tpm1/Msn/Psmc5/Septin9/Dpysl3/Alox15/Twf2/Dnm2/Cdc42/Apoa1/Dctn1/Snx4/Cfl1/Rac2
BP	GO:0015804	neutral amino acid transport	4	0.844400367743171	1.5849747666458	0.0155217991623036	0.0155217991623036	0.198542861759049	110	tags=50%	list=6%	signal=47%	Ace2/Slc3a2
CC	GO:0098978	glutamatergic synapse	90	-0.388983598384415	-1.46471301893861	0.0155423331523956	0.0155423331523956	0.198542861759049	612	tags=44%	list=36%	signal=30%	Actc1/Septin11/Actn1/Comt/Rac1/Ncam1/Rhoa/Itgb1/Hip1r/Hnrnpa2b1/Coro1a/Vps35/Rab8a/Rela/Kpna1/Itgb3/Nedd4/Gsk3b/Tpd52/Arf4/Arpc5l/Eef1d/Src/Vcp/Ctnnd1/Hnrnpm/Itga5/Atp2b4/Atp2b1/Kpna2/Stat3/Dnm2/Cdc42/Napa/Ppp2r1a/Rab5a/Gapdh/Pak2/Cfl1/Actb
BP	GO:0022411	cellular component disassembly	76	-0.398718526092893	-1.45397699305591	0.0155583605460035	0.0155583605460035	0.198542861759049	420	tags=37%	list=25%	signal=29%	Rpl23/Gsk3b/Fscn1/Bax/Swap70/Hspa2/Lima1/Vps4b/Vcp/Add1/Cdc37/Golga2/Abce1/Kif5b/Tpm1/Dusp3/Slc25a4/Dstn/Twf2/Plin3/Eif5a/Napa/Nsf/Gspt1/Dnm1l/Dctn1/Cfl2/Cfl1
MF	GO:0016301	kinase activity	51	-0.439089519777383	-1.5060469818766	0.015615983304176	0.015615983304176	0.198712493654766	492	tags=51%	list=29%	signal=37%	Pfkp/Pkm/Cdk11b/Fcsk/Trim28/Slk/Pgk1/Ak1/Galk1/Gsk3b/Map2k2/Src/Adpgk/Ilk/Ckb/Csk/Prps1/Pfkl/Aldh18a1/Rfk/Prkacb/Cmpk1/Ckm/Coasy/Rps6ka1/Pak2
BP	GO:0045088	regulation of innate immune response	46	0.396602734279644	1.49658617056296	0.0156389175257426	0.0156389175257426	0.198712493654766	148	tags=22%	list=9%	signal=20%	Isg15/Oas1a/Lgals9/Reg3g/Dpp4/Ceacam1/Arf6/Ufd1/Phb2/Casp6
BP	GO:0006906	vesicle fusion	17	-0.591467124426157	-1.60382765964582	0.0158284136640404	0.0158284136640404	0.200258956150701	510	tags=65%	list=30%	signal=46%	Coro1a/Rab8a/Uso1/Vamp3/Sec22b/Kif5b/Anxa1/Gnai3/Rab8b/Stx12/Pla2g4a
BP	GO:0090174	organelle membrane fusion	17	-0.591467124426157	-1.60382765964582	0.0158284136640404	0.0158284136640404	0.200258956150701	510	tags=65%	list=30%	signal=46%	Coro1a/Rab8a/Uso1/Vamp3/Sec22b/Kif5b/Anxa1/Gnai3/Rab8b/Stx12/Pla2g4a
BP	GO:1902855	regulation of non-motile cilium assembly	4	-0.860625013799121	-1.55072138171794	0.0159353757591366	0.0159353757591366	0.20037163366052	174	tags=75%	list=10%	signal=68%	Septin7/Septin9/Dnm2
BP	GO:0022600	digestive system process	24	0.498277910354343	1.62175103282976	0.0159506200205097	0.0159506200205097	0.20037163366052	266	tags=50%	list=16%	signal=43%	Fabp2/Pnlip/Slc5a1/Muc13/Mogat2/Pls1/Dgat1/Fabp1/Lpcat3/F11r/Vil1/Cel
BP	GO:0048468	cell development	271	-0.311011071319678	-1.32624624069996	0.0159546137137494	0.0159546137137494	0.20037163366052	292	tags=23%	list=17%	signal=22%	Cpne1/Rps19/Vps4b/Src/Cyfip1/Add1/Tjp2/Golga2/Krt8/Rps6/Hnrnpu/Ilk/Cspg4/Krt19/Kif5b/Rps14/Ranbp1/Lrp1/Ptbp3/Ehd1/Fdps/Ugdh/Anxa1/Lgals1/Tpm1/Msn/Mgll/Nap1l1/Srrt/Rab35/Dpysl3/Slc25a4/Rras/Dpysl2/G6pdx/Cd81/Twf2/Stat3/Dnm2/Hbb-b1/Cdc42/Hspb1/Phgdh/Ppp2r1a/Hbb-b2/Dnm1l/S100a9/Sart3/Actg1/Csrp1/Rab10/Ciapin1/Serpinh1/Cfl2/Vim/Pak2/Cfl1/Opa1/Gsdmc2/Tuba1a/Actb
BP	GO:0015833	peptide transport	42	-0.45001470301033	-1.49061245695309	0.0160060539986129	0.0160060539986129	0.20037163366052	294	tags=38%	list=17%	signal=32%	Gnas/Rab1a/Oxct1/Kif5b/Rab11b/Lrp1/Anxa1/Pfkl/Osbp/Slc16a1/Rab8b/Tardbp/Nucb2/Arrb1/Gnao1/S100a9
BP	GO:0016264	gap junction assembly	3	0.889767750259136	1.52426474823778	0.0160068841142664	0.0160068841142664	0.20037163366052	174	tags=67%	list=10%	signal=60%	Ace2/Ace
MF	GO:0043531	ADP binding	17	-0.590736522346118	-1.60184655236906	0.0160629044240248	0.0160629044240248	0.20064778576177	484	tags=65%	list=28%	signal=47%	Pkm/Atp5a1/Pgk1/Vcp/Prps1/H1f4/Gclc/Atp5b/Ruvbl1/Ruvbl2/Myo18a
BP	GO:0048584	positive regulation of response to stimulus	228	-0.321339301239536	-1.35521138500523	0.0161618164892527	0.0161618164892527	0.201457419396348	438	tags=31%	list=26%	signal=26%	Trim28/Ctsh/Itgb3/Hmgb1/Rpl23/Pdcd10/Fh1/Nedd4/Gsk3b/Sh3glb1/Itga2/Bax/Icam1/Swap70/Itgav/Bcap31/Gnas/Fermt2/Ppm1a/Itgb2/Cd44/Pdcd4/Pla2g7/Cpne1/Rps19/Ddx3x/Src/Vcp/Cyfip1/Stoml2/Ilk/Cspg4/Csk/Lrp1/Arg1/Gnai2/Grb2/Anxa1/Lgals1/Arl6ip5/Dusp3/Alox15/Cyrib/Cd81/Pla2g4a/Ruvbl1/Matr3/Stat3/Cdc42/Hspb1/Arrb1/Ppp2r1a/Ddx21/Dnm1l/Apoa1/S100a9/Actg1/Ruvbl2/Nup93/Gapdh/Lgals2/Snx4/Hint1/Pcna/Pak2/Acta2/Opa…
BP	GO:0002478	antigen processing and presentation of exogenous peptide antigen	4	0.84182776801406	1.58014588947914	0.0162078387018153	0.0162078387018153	0.201605758744131	274	tags=100%	list=16%	signal=84%	Ifi30/B2m/Tapbp/Ctss
BP	GO:1900076	regulation of cellular response to insulin stimulus	16	-0.613658610833117	-1.63710982952183	0.0164232901002048	0.0164232901002048	0.203834209748407	483	tags=62%	list=28%	signal=45%	Uso1/Rela/Snx5/Gsk3b/Ahsg/Src/Gnai2/Atp2b1/Nucb2/Opa1
CC	GO:0031234	extrinsic component of cytoplasmic side of plasma membrane	18	-0.582439814590994	-1.6030097127759	0.0164568439436316	0.0164568439436316	0.203834209748407	572	tags=72%	list=33%	signal=49%	Rac1/Rhoa/Gnaq/Gng12/Gnb2/Gnas/Fermt2/S100a6/Src/Gnai2/Gnai3/Alox15/Gnao1
BP	GO:0033036	macromolecule localization	435	-0.28487845417949	-1.26047944518614	0.0165055612867252	0.0165055612867252	0.203834209748407	508	tags=34%	list=30%	signal=32%	Lims1/Ufm1/Vps35/Aacs/Scfd1/Copb1/Nckap1/Acat2/Sri/Rab8a/Jup/Uso1/Vcl/Spcs1/Septin2/Gorasp2/Snx5/Arf3/Anxa5/Arl1/Slmap/Vamp3/Cuta/Rab21/Hnrnpa1/Ddx39a/Trim28/Kpna1/Hdlbp/Cyp51/Itgb3/Pdcd10/Arhgap1/Arfip1/Lman1/Sec31a/Nedd4/Gsk3b/Slc12a2/Xpo1/Sh3glb1/Rangap1/Itga2/Bax/Lrpprc/Cct6a/Mapre1/Swap70/Cct3/Arf4/Scp2/Itgav/Bcap31/Hyou1/Cct4/Gnas/Fermt2/Rab5b/Ppm1a/Itgb2/Krt18/Copg1/Ybx1/Lima1/Ehd4/H1f5/Ep…
BP	GO:0043243	positive regulation of protein-containing complex disassembly	8	-0.747592807567344	-1.64414503905234	0.0165249879112796	0.0165249879112796	0.203834209748407	138	tags=50%	list=8%	signal=46%	Dstn/Eif5a/Cfl2/Cfl1
BP	GO:0061025	membrane fusion	22	-0.573323475881638	-1.65763064781971	0.0166103427470839	0.0166103427470839	0.204460205788118	510	tags=59%	list=30%	signal=42%	Coro1a/Rab8a/Uso1/Vamp3/Myof/Sec22b/Kif5b/Anxa1/Gnai3/Rab8b/Stx12/Pla2g4a/Dnm1l
MF	GO:0016874	ligase activity	67	-0.417588661839675	-1.49922402955823	0.0167754462823185	0.0167754462823185	0.205032453518593	520	tags=48%	list=30%	signal=35%	Cad/Gars/Aacs/Dars/Atp5o/Uchl1/Uba5/Farsb/Atp5a1/Iars2/Acss1/Rtcb/Aars/Mthfd1/Mars1/Suclg1/Eprs/Paics/Sars/Gart/Atp6v1a/Gclm/Wars1/Suclg2/Gclc/Atp5b/Nae1/Sae1/Sucla2/Uba2/Acsf2/Ass1
BP	GO:2000010	positive regulation of protein localization to cell surface	3	-0.879621623751196	-1.46130664503493	0.0167956390749775	0.0167956390749775	0.205032453518593	26	tags=67%	list=2%	signal=66%	Tm9sf4/Gpd1l
CC	GO:0044665	MLL1/2 complex	3	-0.87929021655834	-1.4607560815653	0.0167956390749775	0.0167956390749775	0.205032453518593	116	tags=67%	list=7%	signal=62%	Ruvbl1/Ruvbl2
CC	GO:0071339	MLL1 complex	3	-0.87929021655834	-1.4607560815653	0.0167956390749775	0.0167956390749775	0.205032453518593	116	tags=67%	list=7%	signal=62%	Ruvbl1/Ruvbl2
BP	GO:0006468	protein phosphorylation	131	-0.353725803855744	-1.39720745163484	0.0168450909884627	0.0168450909884627	0.205212144803562	438	tags=35%	list=26%	signal=28%	Trim28/Slk/Itgb3/Hmgb1/Pdcd10/Gsk3b/Bax/Icam1/Map2k2/Hspa2/Gnas/Fermt2/Itgb2/Cd44/Itln1/Ehd4/Rtraf/Ddx3x/Src/Ctnnd1/Cdc37/Ilk/Cspg4/Csk/Lrp1/Itga5/Wars1/Atp2b4/Eif4g1/Osbp/Dusp3/Tardbp/Prkacb/Cd81/Hbb-b1/Cdc42/Hspb1/Arrb1/Apoa1/Ang4/Rps6ka1/Gpd1l/Pak2/Cfl1/Actb/Itlnb
BP	GO:0006886	intracellular protein transport	161	-0.341215934030267	-1.37728044331738	0.0169880211621478	0.0169880211621478	0.206184014835917	507	tags=39%	list=30%	signal=30%	Ufm1/Vps35/Scfd1/Copb1/Rab8a/Jup/Uso1/Spcs1/Snx5/Arf3/Arl1/Rab21/Trim28/Kpna1/Pdcd10/Arfip1/Sec31a/Nedd4/Gsk3b/Xpo1/Sh3glb1/Rangap1/Bax/Arf4/Bcap31/Hyou1/Rab5b/Ppm1a/Copg1/Rab1a/Arf5/Vcp/Nucb1/Ipo5/Ywhab/Kif5b/Ehd1/Timm50/Timm44/Kpna2/Kpnb1/Rab8b/Stx12/Rab2a/Tardbp/Cse1l/Tnpo1/Cd81/Stat3/Cdc42/Hspb1/Rab5c/Napa/Nsf/Rab14/Nup93/Rab10/Rab1b/Rab5a/Cfl1/Tuba1a/Hspd1
CC	GO:0101031	chaperone complex	17	-0.588597112813156	-1.59604530992874	0.0170008680467802	0.0170008680467802	0.206184014835917	376	tags=47%	list=22%	signal=37%	Cct6a/Cct3/Cct4/Stip1/Cdc37/Cct5/Ruvbl1/Ruvbl2
BP	GO:0048821	erythrocyte development	8	-0.746076156755415	-1.64080954159548	0.017029558039895	0.017029558039895	0.206184014835917	250	tags=62%	list=15%	signal=54%	Rps6/Ptbp3/G6pdx/Hbb-b1/Hbb-b2
CC	GO:0044309	neuron spine	29	-0.525342466447014	-1.62206276835305	0.0171264114205128	0.0171264114205128	0.206613266422157	602	tags=66%	list=35%	signal=43%	Actn1/Comt/Fus/Rac1/Rhoa/Itgb1/Hip1r/Sri/Rab8a/Nedd4/Gsk3b/Arf4/Cyfip1/Ctnnd1/Add1/Atp2b1/Cdc42/Arrb1/Cfl1
CC	GO:0014069	postsynaptic density	71	-0.416788712439649	-1.50671663614255	0.0171425110025074	0.0171425110025074	0.206613266422157	334	tags=31%	list=20%	signal=26%	Hnrnph1/Eif3a/Rps19/Src/Pcbp2/Ctnnd1/Pcbp1/Add1/Rps14/Hnrnpm/Rps13/Kpna2/Rps25/Stat3/Dnm2/Hspb1/Nsf/Arrb1/Gapdh/Pak2/Cap2/Actb
BP	GO:0009264	deoxyribonucleotide catabolic process	10	0.681114077711667	1.71823281150431	0.0171699194944976	0.0171699194944976	0.206613266422157	157	tags=40%	list=9%	signal=37%	Xdh/Dpyd/Pnp/Gda
BP	GO:0007018	microtubule-based movement	30	-0.527452381512574	-1.63584276962611	0.0173312115570809	0.0173312115570809	0.208130274860709	462	tags=47%	list=27%	signal=35%	Anxa5/Uchl1/Rab21/Dync1h1/Copg1/Rab1a/Hnrnpu/Kif5b/Atp2b4/Kpnb1/Ktn1/Cdc42/Hspb1/Tuba1a
CC	GO:0045239	tricarboxylic acid cycle enzyme complex	12	-0.64627018543137	-1.5966183310558	0.0174662702316357	0.0174662702316357	0.208575212830653	405	tags=67%	list=24%	signal=51%	Fh1/Pdhb/Suclg1/Idh3g/Dbt/Suclg2/Sucla2/Idh3a
BP	GO:0032232	negative regulation of actin filament bundle assembly	5	-0.820006884948572	-1.58123601165921	0.0174715015876432	0.0174715015876432	0.208575212830653	23	tags=40%	list=1%	signal=40%	Pak2/Cfl1
CC	GO:0005682	U5 snRNP	8	0.724016441573693	1.69630403620506	0.017562524747564	0.017562524747564	0.208575212830653	478	tags=100%	list=28%	signal=72%	Snrpg/Snrpd3/Snrpe/Snrpd1/Snrpn/Prpf8/Snrnp200/Snrpd2
CC	GO:0005750	mitochondrial respiratory chain complex III	7	0.74781231290638	1.67717904027124	0.017562524747564	0.017562524747564	0.208575212830653	375	tags=71%	list=22%	signal=56%	COX1/Cyc1/Uqcrh/Uqcr10/Uqcrc1
CC	GO:0045275	respiratory chain complex III	7	0.74781231290638	1.67717904027124	0.017562524747564	0.017562524747564	0.208575212830653	375	tags=71%	list=22%	signal=56%	COX1/Cyc1/Uqcrh/Uqcr10/Uqcrc1
BP	GO:0046626	regulation of insulin receptor signaling pathway	14	-0.633489062595785	-1.64182439345386	0.0175800700499166	0.0175800700499166	0.208575212830653	468	tags=64%	list=27%	signal=47%	Rela/Snx5/Gsk3b/Ahsg/Src/Gnai2/Nucb2/Opa1/Mzb1
BP	GO:0031279	regulation of cyclase activity	3	-0.876839914094388	-1.45668541847991	0.0176424585665887	0.0176424585665887	0.208577085587815	12	tags=67%	list=1%	signal=66%	Cap1/Cap2
BP	GO:0030334	regulation of cell migration	129	-0.353070168874418	-1.39528430391504	0.0178283427017322	0.0178283427017322	0.208577085587815	437	tags=34%	list=26%	signal=27%	Ctsh/Slk/Atp5a1/Itgb3/Hmgb1/Pdcd10/Gsk3b/Itga2/S100a11/Icam1/Swap70/Itgav/Fermt2/Plaa/Rbbp7/Pla2g7/Rhoc/Src/Anxa3/Fermt3/Aldoa/Ilk/Lrp1/Gnai2/Itga5/Atp2b4/Atp5b/Anxa1/Tpm1/Msn/Dusp3/Dpysl3/Rras/Cyrib/Cd81/Stat3/Cdc42/Hspb1/Dnm1l/Actg1/Vim/Acta2/Rras2/Rac2
BP	GO:0070584	mitochondrion morphogenesis	6	-0.769114727015459	-1.55550575378718	0.0178466046480261	0.0178466046480261	0.208577085587815	82	tags=50%	list=5%	signal=48%	Bax/Dnm1l/Opa1
BP	GO:0048583	regulation of response to stimulus	374	-0.295514253023534	-1.2900228408439	0.0178945204213005	0.0178945204213005	0.208577085587815	425	tags=29%	list=25%	signal=28%	Itgb3/Hmgb1/Nudt16l1/Myof/Rpl23/Pdcd10/Fh1/Nedd4/Gsk3b/Slc12a2/Sh3glb1/Vkorc1/Itga2/Bax/Cd34/Icam1/Swap70/Ahsg/Itgav/Bcap31/Hyou1/Map2k2/Gnas/Gpx2/Fermt2/Ppm1a/Itgb2/Cd44/Rbbp7/Eif3a/Pdcd4/Pla2g7/Otub1/Psme3/Cpne1/Rps19/Ddx3x/Src/Vcp/Pcbp2/Cyfip1/Ctnnd1/Ywhab/Cdc37/Stoml2/Ilk/Cspg4/Csk/Lrp1/Arg1/Gnai2/Gclm/Grb2/Acaa2/Fdps/Atp2b4/Gclc/Anxa1/Gnai3/Lgals1/Atp2b1/Mgll/Ddah1/Arl6ip5/Dusp3/Trap1/Slc25a…
BP	GO:0032970	regulation of actin filament-based process	83	-0.392647587281986	-1.45410547988357	0.017916429657553	0.017916429657553	0.208577085587815	386	tags=36%	list=23%	signal=29%	Itgb3/Arfip1/Fscn1/Icam1/Swap70/Fermt2/Arpc5l/Lima1/Rhoc/Cyfip1/Add1/Iqgap2/Gmfb/Ilk/Rnh1/Lrp1/Grb2/Rhog/Tpm1/Dstn/Alox15/Cyrib/Twf2/Cdc42/Apoa1/Actg1/Cfl2/Pak2/Acta2/Cfl1
BP	GO:0060142	regulation of syncytium formation by plasma membrane fusion	3	-0.876463700234192	-1.45606041813997	0.0179247319296397	0.0179247319296397	0.208577085587815	215	tags=100%	list=13%	signal=88%	Capn2/Ehd2
BP	GO:0060143	positive regulation of syncytium formation by plasma membrane fusion	3	-0.876463700234192	-1.45606041813997	0.0179247319296397	0.0179247319296397	0.208577085587815	215	tags=100%	list=13%	signal=88%	Capn2/Ehd2
BP	GO:1901739	regulation of myoblast fusion	3	-0.876463700234192	-1.45606041813997	0.0179247319296397	0.0179247319296397	0.208577085587815	215	tags=100%	list=13%	signal=88%	Capn2/Ehd2
BP	GO:1901741	positive regulation of myoblast fusion	3	-0.876463700234192	-1.45606041813997	0.0179247319296397	0.0179247319296397	0.208577085587815	215	tags=100%	list=13%	signal=88%	Capn2/Ehd2
CC	GO:0098984	neuron to neuron synapse	75	-0.403069797684277	-1.4712835518712	0.0179816426771471	0.0179816426771471	0.208577085587815	334	tags=29%	list=20%	signal=25%	Hnrnph1/Eif3a/Rps19/Src/Pcbp2/Ctnnd1/Pcbp1/Add1/Rps14/Hnrnpm/Rps13/Kpna2/Rps25/Stat3/Dnm2/Hspb1/Nsf/Arrb1/Gapdh/Pak2/Cap2/Actb
BP	GO:0002790	peptide secretion	40	-0.466209161481533	-1.53159112691224	0.018010343273173	0.018010343273173	0.208577085587815	294	tags=40%	list=17%	signal=34%	Gnas/Rab1a/Oxct1/Kif5b/Rab11b/Lrp1/Anxa1/Pfkl/Osbp/Slc16a1/Rab8b/Tardbp/Nucb2/Arrb1/Gnao1/S100a9
CC	GO:0043005	neuron projection	211	-0.331592416593557	-1.38949117217138	0.018013186694884	0.018013186694884	0.208577085587815	462	tags=39%	list=27%	signal=32%	Picalm/Hnrnpa2b1/Cad/Gars/Coro1a/Tpm3/Vps35/Flnb/Sri/Rab8a/Septin2/Anxa5/Rpl28/Uchl1/Itga1/Vamp3/Rab21/Fkbp4/Ero1a/Kpna1/Hmgb1/Ak1/Nedd4/Gsk3b/Slc12a2/Sh3glb1/Rangap1/Fscn1/Itga2/Arf4/Dync1h1/Gnas/Ppm1a/Ybx1/Rhoc/Src/Cyfip1/Ctnnd1/Add1/Anxa3/Rps6/Hnrnpu/Ilk/Ckb/Kif5b/Ranbp1/Lrp1/Arg1/Gnai2/Atp2b4/Rab27a/Atp2b1/Mgll/Nap1l1/Capn2/Dpysl3/Pygb/Glrx5/Dpysl2/Twf2/Eif5a/Dnm2/Ncf1/Cdc42/Hspb1/Nsf/Glrx3/A…
BP	GO:0099175	regulation of postsynapse organization	16	-0.610674419811192	-1.62914864659549	0.0181015540967925	0.0181015540967925	0.208577085587815	222	tags=38%	list=13%	signal=33%	Arf4/Hnrnpm/Cdc42/Dnm1l/Cfl1/Opa1
BP	GO:0006909	phagocytosis	41	-0.458608072876405	-1.51522601099338	0.0181242407074968	0.0181242407074968	0.208577085587815	425	tags=61%	list=25%	signal=47%	C3/C4b/Anxa11/Rac1/Itgb1/Gsn/Coro1a/Itgb3/Hmgb1/Itga2/Ahsg/Itgav/Itgb2/Anxa3/Csk/Lrp1/Anxa1/Rab27a/Alox15/Dnm2/Cdc42/Rab14/Apoa1/Rab5a/Myo18a
BP	GO:0003281	ventricular septum development	3	-0.87595760942149	-1.45521965451204	0.0182070053845622	0.0182070053845622	0.208577085587815	113	tags=67%	list=7%	signal=62%	Matr3/Dnm2
BP	GO:0010896	regulation of triglyceride catabolic process	3	-0.875561216988668	-1.45456113171032	0.0182070053845622	0.0182070053845622	0.208577085587815	63	tags=67%	list=4%	signal=64%	Apoh/Apoa4
BP	GO:0010898	positive regulation of triglyceride catabolic process	3	-0.875561216988668	-1.45456113171032	0.0182070053845622	0.0182070053845622	0.208577085587815	63	tags=67%	list=4%	signal=64%	Apoh/Apoa4
CC	GO:0019773	proteasome core complex alpha-subunit complex	7	0.745305164319249	1.67155605574877	0.0182904986633154	0.0182904986633154	0.208577085587815	441	tags=100%	list=26%	signal=75%	Psma1/Psma5/Psma3/Psma7/Psma2/Psma6/Psma4
BP	GO:0006122	mitochondrial electron transport ubiquinol to cytochrome c	7	0.745137148368216	1.67117923281253	0.0182904986633154	0.0182904986633154	0.208577085587815	375	tags=71%	list=22%	signal=56%	Cyc1/Uqcrh/Cycs/Uqcr10/Uqcrc1
BP	GO:0061564	axon development	54	-0.42241210200471	-1.46831083182378	0.0184049275244736	0.0184049275244736	0.208577085587815	273	tags=48%	list=16%	signal=42%	Hsp90aa1/Hsp90ab1/Stxbp5/Rac1/Ncam1/Itgb1/Picalm/Rab8a/Vcl/Uchl1/Rab21/Gsk3b/Map2k2/Cyfip1/Golga2/Ilk/Kif5b/Lrp1/Mgll/Dpysl2/Twf2/Dnm2/Rab10/Vim/Pak2/Actb
CC	GO:0005683	U7 snRNP	4	0.833040421792619	1.5636516735138	0.0184425385716535	0.0184425385716535	0.208577085587815	289	tags=100%	list=17%	signal=83%	Snrpg/Snrpf/Snrpd3/Snrpe
BP	GO:2000145	regulation of cell motility	138	-0.349956724950467	-1.38794425201899	0.0184641684704165	0.0184641684704165	0.208577085587815	437	tags=33%	list=26%	signal=27%	Ctsh/Slk/Atp5a1/Itgb3/Hmgb1/Pdcd10/Gsk3b/Itga2/S100a11/Icam1/Swap70/Itgav/Map2k2/Fermt2/Plaa/Rbbp7/Pla2g7/Rhoc/Src/Anxa3/Fermt3/Aldoa/Ilk/Lrp1/Gnai2/Itga5/Atp2b4/Atp5b/Anxa1/Tpm1/Msn/Dusp3/Dpysl3/Rras/Cyrib/Cd81/Stat3/Cdc42/Hspb1/Dnm1l/Actg1/Vim/Acta2/Cfl1/Rras2/Rac2
BP	GO:0048525	negative regulation of viral process	8	0.721193999770485	1.68969131424486	0.0184724921807671	0.0184724921807671	0.208577085587815	21	tags=25%	list=1%	signal=25%	Isg15/Oas1a
BP	GO:0019884	antigen processing and presentation of exogenous antigen	7	0.7433076569512	1.66707608472843	0.0184724921807671	0.0184724921807671	0.208577085587815	274	tags=57%	list=16%	signal=48%	Ifi30/B2m/Tapbp/Ctss
BP	GO:0048666	neuron development	123	-0.359466833585248	-1.41383431419878	0.0185595703973372	0.0185595703973372	0.208577085587815	273	tags=25%	list=16%	signal=23%	Cd44/Plaa/Cpne1/Cyfip1/Golga2/Ilk/Cspg4/Kif5b/Ranbp1/Lrp1/Ehd1/Ugdh/Lgals1/Mgll/Rab35/Dpysl3/Dpysl2/Twf2/Dnm2/Cdc42/Hspb1/Phgdh/Dnm1l/S100a9/Rab10/Vim/Pak2/Cfl1/Opa1/Tuba1a/Actb
BP	GO:0022008	neurogenesis	171	-0.337664639693512	-1.37745902500871	0.0185623586937612	0.0185623586937612	0.208577085587815	258	tags=20%	list=15%	signal=19%	Golga2/Ilk/Cspg4/Kif5b/Ranbp1/Lrp1/Ehd1/Ugdh/Anxa1/Lgals1/Eif4g1/Mgll/Nap1l1/Srrt/Rab35/Dpysl3/Rras/Dpysl2/Twf2/Stat3/Dnm2/Cdc42/Hspb1/Napa/Phgdh/Dnm1l/S100a9/Rab10/Vim/Pak2/Cfl1/Rras2/Opa1/Tuba1a/Actb
BP	GO:0042692	muscle cell differentiation	56	-0.422333686524407	-1.48076295688125	0.018621103654286	0.018621103654286	0.208577085587815	316	tags=30%	list=18%	signal=26%	Ybx1/Pdcd4/Krt8/Hnrnpu/Krt19/Ehd1/Fdps/Tpm1/Capn2/Slc25a4/G6pdx/Cd81/Eif5a/Actg1/Ehd2/Csrp1/Cfl2
BP	GO:0040012	regulation of locomotion	140	-0.343457180146389	-1.36749304473815	0.0186299606769732	0.0186299606769732	0.208577085587815	437	tags=33%	list=26%	signal=27%	Ctsh/Slk/Atp5a1/Itgb3/Hmgb1/Pdcd10/Gsk3b/Itga2/S100a11/Icam1/Swap70/Itgav/Map2k2/Fermt2/Plaa/Rbbp7/Pla2g7/Rhoc/Src/Anxa3/Fermt3/Aldoa/Ilk/Lrp1/Gnai2/Itga5/Atp2b4/Atp5b/Anxa1/Tpm1/Msn/Dusp3/Dpysl3/Rras/Cyrib/Cd81/Stat3/Cdc42/Hspb1/Dnm1l/Actg1/Vim/Acta2/Cfl1/Rras2/Rac2
BP	GO:0051240	positive regulation of multicellular organismal process	194	-0.329189482024682	-1.36013648629677	0.0186549341324167	0.0186549341324167	0.208577085587815	425	tags=33%	list=25%	signal=28%	Itgb3/Hmgb1/Hsph1/Fh1/Gsk3b/Sh3glb1/Vkorc1/Itga2/Cd34/Icam1/Ahsg/Dync1h1/Map2k2/Gnas/Fermt2/Itgb2/Rbbp7/Rab1a/Rps19/Ddx3x/Src/Epx/Cyfip1/Add1/Golga2/Anxa3/Stoml2/Ilk/Hspb6/Lrp1/Gnai2/Itga5/Fdps/Anxa1/Lgals1/Tpm1/Atp2b1/Mgll/Ddah1/Nap1l1/Srrt/Rab8b/Slc25a4/Rras/Cyrib/Cd81/Twf2/Pla2g4a/Stat3/Hspb1/Ddx21/Dnm1l/S100a9/Chil4/Gapdh/Snx4/Rps6ka1/Prg2/Vim/Acta2/Cfl1/Opa1/Actb/Hspd1
BP	GO:0010468	regulation of gene expression	390	-0.294787546042617	-1.29284790957229	0.0187519125944755	0.0187519125944755	0.208577085587815	402	tags=28%	list=23%	signal=27%	Trmt112/Nedd4/Gsk3b/Aars/Xpo1/Mars1/Itga2/Lrpprc/Psmc6/Cd34/Icam1/Arf4/Itgav/Cbx1/Map2k2/Gnas/Gcn1/Ppm1a/Itgb2/Hnrnph1/Psmc3/Cd44/Ybx1/Rbbp7/Pdcd4/H1f5/Rtraf/Eprs/Ptma/Rab1a/Cpne1/Ddx3x/Src/Epx/Pcbp2/Bzw1/Cyfip1/Ctnnd1/Ywhab/Pcbp1/Sars/Cdc37/Anxa3/Stoml2/Gfpt1/Hnrnpu/Ilk/Abce1/Rps14/Csk/Srsf3/Lrp1/Arg1/Cdc5l/Mrps27/Ptbp3/Wars1/Rps13/H1f4/Rhog/Atp2b4/Ssu72/Gclc/Anxa1/Eif4g1/Rab27a/Msn/Atp2b1/Psmc5…
BP	GO:0071624	positive regulation of granulocyte chemotaxis	3	-0.873810394484759	-1.45165250771774	0.0187715525534452	0.0187715525534452	0.208577085587815	82	tags=100%	list=5%	signal=95%	Dnm1l/Rac2
BP	GO:0090023	positive regulation of neutrophil chemotaxis	3	-0.873810394484759	-1.45165250771774	0.0187715525534452	0.0187715525534452	0.208577085587815	82	tags=100%	list=5%	signal=95%	Dnm1l/Rac2
BP	GO:1902624	positive regulation of neutrophil migration	3	-0.873810394484759	-1.45165250771774	0.0187715525534452	0.0187715525534452	0.208577085587815	82	tags=100%	list=5%	signal=95%	Dnm1l/Rac2
BP	GO:0110053	regulation of actin filament organization	61	-0.426658087702785	-1.50914322008442	0.0187804844211797	0.0187804844211797	0.208577085587815	369	tags=36%	list=22%	signal=29%	Icam1/Swap70/Fermt2/Arpc5l/Lima1/Rhoc/Cyfip1/Add1/Gmfb/Rnh1/Grb2/Tpm1/Dstn/Alox15/Cyrib/Twf2/Cdc42/Apoa1/Actg1/Cfl2/Pak2/Cfl1
BP	GO:0099504	synaptic vesicle cycle	25	-0.515129006261318	-1.53047006045286	0.0188724891770724	0.0188724891770724	0.209205651724908	311	tags=36%	list=18%	signal=30%	Plaa/Cyfip1/Atp6v1a/Dnm2/Napa/Dnm1l/Actg1/Rab5a/Actb
BP	GO:1902903	regulation of supramolecular fiber organization	76	-0.391888674884303	-1.42907108607286	0.0190615210507394	0.0190615210507394	0.210905416238518	369	tags=32%	list=22%	signal=26%	Icam1/Mapre1/Swap70/Fermt2/Arpc5l/Lima1/Rhoc/Cyfip1/Add1/Gmfb/Rnh1/Grb2/Tpm1/Dstn/Alox15/Cyrib/Twf2/Cdc42/Apoa1/Dctn1/Actg1/Cfl2/Pak2/Cfl1
CC	GO:0005905	clathrin-coated pit	17	-0.58253050177308	-1.57959503199347	0.0191112890218466	0.0191112890218466	0.21106082691515	228	tags=35%	list=13%	signal=31%	Lrp1/Rab35/Dnm2/Arrb1/Dnm1l/Hspd1
CC	GO:0019867	outer membrane	43	0.405986561143722	1.51342425174328	0.019197923248928	0.019197923248928	0.211227958828253	216	tags=37%	list=13%	signal=33%	Vdac3/Retsat/Vdac2/Mgst1/Maoa/Vdac1/Phb2/Nutf2/Acsl5/Mtarc2/Nme1/Mtch2/Maob/Phb/Cyb5b/Cnp
CC	GO:0031968	organelle outer membrane	43	0.405986561143722	1.51342425174328	0.019197923248928	0.019197923248928	0.211227958828253	216	tags=37%	list=13%	signal=33%	Vdac3/Retsat/Vdac2/Mgst1/Maoa/Vdac1/Phb2/Nutf2/Acsl5/Mtarc2/Nme1/Mtch2/Maob/Phb/Cyb5b/Cnp
BP	GO:0000491	small nucleolar ribonucleoprotein complex assembly	3	-0.871202917466551	-1.44732073211037	0.0193361000425053	0.0193361000425053	0.211566334383202	116	tags=100%	list=7%	signal=93%	Ruvbl1/Ruvbl2
BP	GO:0000492	box C/D snoRNP assembly	3	-0.871202917466551	-1.44732073211037	0.0193361000425053	0.0193361000425053	0.211566334383202	116	tags=100%	list=7%	signal=93%	Ruvbl1/Ruvbl2
BP	GO:0051873	killing by host of symbiont cells	3	-0.871194379391101	-1.44730654789064	0.0193361000425053	0.0193361000425053	0.211566334383202	224	tags=100%	list=13%	signal=87%	Ncf1/Gapdh
BP	GO:0002694	regulation of leukocyte activation	53	-0.429370490926242	-1.48930412066642	0.0193774923051905	0.0193774923051905	0.211627326216625	233	tags=28%	list=14%	signal=25%	Csk/Arg1/Anxa1/Lgals1/Dusp3/Cyrib/Cd81/Pla2g4a/Hspb1/Myo18a/Snx4/Rac2/Mzb1/Actb/Hspd1
BP	GO:0016101	diterpenoid metabolic process	14	0.606305030669289	1.65922903267281	0.0195192190808523	0.0195192190808523	0.212647698676632	502	tags=71%	list=29%	signal=51%	Retsat/Dhrs4/Dgat1/Aldh3a2/Ttr/Aldh1a1/Rbp2/Cyp3a13/Pecr/Adh5
BP	GO:0042742	defense response to bacterium	41	0.420643082271584	1.55568483493978	0.0195945462731839	0.0195945462731839	0.212647698676632	119	tags=29%	list=7%	signal=28%	Isg15/Defa-rs2/Reg3b/Oas1a/Dmbt1/Lgals4/Lgals9/Reg3g/Arg2/B2m/Zg16/Defa4
MF	GO:0005344	oxygen carrier activity	3	-0.870122982636249	-1.44552664712983	0.0196183738984651	0.0196183738984651	0.212647698676632	106	tags=100%	list=6%	signal=94%	Hbb-b1/Hbb-b2
CC	GO:0031981	nuclear lumen	426	-0.286647903326305	-1.26583099390301	0.0196391800394868	0.0196391800394868	0.212647698676632	348	tags=24%	list=20%	signal=25%	Hspa2/Pdhb/Cct4/Polr2h/Fermt2/Hnrnph1/Unc45a/Ctnnbl1/Eef1d/Idh3g/Rbbp7/Eif3a/H1f5/Psme3/Rtraf/Ptma/Psmb5/Cpne1/Rps19/Ddx3x/Src/Vcp/Pcbp2/Mcm6/Pcbp1/Add1/Api5/Rps6/Hnrnpu/Rexo2/Ilk/Rnh1/Tpp2/Cspg4/Man2b1/Hspb6/Rps14/Srsf3/Atp6v1a/Itpa/Hnrnpm/Cdc5l/Gnai2/Mrps27/Grb2/Rps13/Fdps/Psmd4/Ssu72/Ugdh/Ethe1/Anxa1/Atp2b1/Mgll/Osbp/Psmc5/Srrt/Timm50/Timm44/Dusp3/Kpna2/Sae1/Kpnb1/Trap1/Rps10/Stx12/Rps25/Tardb…
BP	GO:0002697	regulation of immune effector process	48	-0.428863277317012	-1.45707581528032	0.019650874987274	0.019650874987274	0.212647698676632	124	tags=31%	list=7%	signal=30%	Rps19/Epx/Arg1/Anxa1/Cyrib/Cd81/Ncf1/Ddx21/Apoa1/Myo18a/Snx4/Prg2/Rac2/Mzb1/Hspd1
BP	GO:0051239	regulation of multicellular organismal process	322	-0.303588764357851	-1.31238111836023	0.0198051768798702	0.0198051768798702	0.212871814344205	437	tags=32%	list=26%	signal=29%	Ctsh/Atp5a1/Wdr77/Cyp51/Itgb3/Hmgb1/Pdcd10/Hsph1/Pgk1/Fh1/Gsk3b/Slc12a2/Sh3glb1/Vkorc1/Itga2/Cd34/Icam1/Ahsg/Itgav/Dync1h1/Map2k2/Gnas/Fermt2/Itgb2/Anxa6/Cd44/Rbbp7/Pdcd4/Rab1a/Rps19/Ddx3x/Src/Epx/Cyfip1/Add1/Tjp2/Sars/Golga2/Anxa3/Stoml2/Ilk/Rnh1/Hspb6/Csk/Lrp1/Arg1/Gnai2/Itga5/Wars1/Fdps/Atp2b4/Gclc/Atp5b/Anxa1/Lgals1/Tpm1/Atp2b1/Mgll/Ddah1/Nap1l1/Srrt/Capn2/Dusp3/Rab8b/Slc25a4/Rras/G6pdx/Cyrib…
BP	GO:1902745	positive regulation of lamellipodium organization	17	-0.579926844666747	-1.57253493159073	0.0198147633845778	0.0198147633845778	0.212871814344205	283	tags=47%	list=17%	signal=40%	Fscn1/Src/Cyfip1/Twf2/Dnm2/Cdc42/Cfl1/Rac2
CC	GO:0070013	intracellular organelle lumen	542	-0.277870943582889	-1.24006743820064	0.0198632299592449	0.0198632299592449	0.212871814344205	319	tags=21%	list=19%	signal=25%	Ctnnbl1/Eef1d/Idh3g/Rbbp7/Eif3a/H1f5/Psme3/Rtraf/Ptma/Psmb5/Cpne1/Rps19/Entpd5/Dbt/Ddx3x/Src/Vcp/Pcbp2/Mcm6/Pcbp1/Add1/Api5/Stoml2/Rps6/Hnrnpu/Rexo2/Ilk/Rnh1/Tpp2/Cspg4/Man2b1/Hspb6/Rps14/Srsf3/Hadhb/Atp6v1a/Itpa/Hnrnpm/Cdc5l/Gnai2/Mrps27/Grb2/Acaa2/Rps13/Tufm/Suclg2/Fdps/Psmd4/Ssu72/Ugdh/Atp5b/Acaa1a/Eci2/Ethe1/Anxa1/Atp2b1/Mgll/Osbp/Psmc5/Srrt/Capn2/Timm50/Timm44/Dusp3/Kpna2/Sae1/Kpnb1/Trap1/Rp…
BP	GO:0021575	hindbrain morphogenesis	4	-0.850813388889129	-1.53304225748454	0.0198862143598566	0.0198862143598566	0.212871814344205	9	tags=75%	list=1%	signal=75%	Gba/Psap/Tuba1a
BP	GO:0021587	cerebellum morphogenesis	4	-0.850813388889129	-1.53304225748454	0.0198862143598566	0.0198862143598566	0.212871814344205	9	tags=75%	list=1%	signal=75%	Gba/Psap/Tuba1a
CC	GO:0005635	nuclear envelope	64	-0.420225687906354	-1.50383620175114	0.0199125010739065	0.0199125010739065	0.212871814344205	407	tags=38%	list=24%	signal=30%	Rtcb/Xpo1/Rangap1/Bax/Dync1h1/S100a6/Rrm1/Cpne1/Vps4b/Ranbp1/Kpnb1/Nucb2/Cse1l/Pla2g4a/Eif5a/Hsd11b1/Clic1/Tubb5/Dctn1/Nup93/Slc22a18/Gapdh/Rac2/Pla2g4c
BP	GO:0001738	morphogenesis of a polarized epithelium	10	-0.693701434032826	-1.63238052351543	0.019923785438398	0.019923785438398	0.212871814344205	269	tags=50%	list=16%	signal=42%	Ctnnd1/Msn/Cdc42/Actg1/Actb
BP	GO:0046907	intracellular transport	263	-0.30759174791833	-1.30696345732922	0.0199873327183469	0.0199873327183469	0.21316530220042	535	tags=39%	list=31%	signal=31%	Hip1r/Magohb/Anp32a/Ezr/Picalm/Hnrnpa2b1/Ran/Coro1a/Ufm1/Vps35/Scfd1/Copb1/Rab8a/Jup/Uso1/Spcs1/Snx5/Arf3/Arl1/Uchl1/Vamp3/Rab21/Ddx39a/Trim28/Kpna1/Pdcd10/Arhgap1/Arfip1/Lman1/Sec31a/Nedd4/Gsk3b/Xpo1/Sh3glb1/Rangap1/Bax/Arf4/Scp2/Dync1h1/Bcap31/Hyou1/Map2k2/Rab5b/Ppm1a/Copg1/Nudc/Ehd4/Rab1a/Sec22b/Arf5/Vps4b/Src/Vcp/Nucb1/Ipo5/Ywhab/Golga2/Hnrnpu/Abce1/Kif5b/Srsf3/Ranbp1/Rab11b/Lrp1/Ehd1/Acaa2/G…
BP	GO:0050730	regulation of peptidyl-tyrosine phosphorylation	23	-0.541190350950485	-1.58182821469254	0.0200914135310041	0.0200914135310041	0.213708244034208	425	tags=52%	list=25%	signal=40%	Itgb3/Icam1/Itgb2/Cd44/Ehd4/Src/Ctnnd1/Cspg4/Itga5/Osbp/Cd81/Pak2
BP	GO:1905515	non-motile cilium assembly	6	-0.766086849772099	-1.54938198537088	0.0201248585688051	0.0201248585688051	0.213708244034208	368	tags=67%	list=22%	signal=53%	Mapre1/Septin9/Dnm2/Dctn1
CC	GO:0030018	Z disc	31	-0.491143916100086	-1.53376377448486	0.020178022155338	0.020178022155338	0.213708244034208	495	tags=45%	list=29%	signal=33%	Sri/Jup/Vcl/Anxa5/Des/Pdlim3/Krt8/Aldoa/Krt19/Atp2b4/Hspb1/Glrx3/Csrp1/Cfl2
MF	GO:0005254	chloride channel activity	3	-0.868499896813274	-1.44283023081339	0.0201829218176614	0.0201829218176614	0.213708244034208	110	tags=100%	list=6%	signal=94%	Clca1/Clic1
MF	GO:0017025	TBP-class protein binding	7	-0.750458662199158	-1.57888974968168	0.0203092696342348	0.0203092696342348	0.214661388677074	175	tags=71%	list=10%	signal=64%	Cand1/Psmc5/Ruvbl1/Ruvbl2/Psmc1
CC	GO:0045177	apical part of cell	79	0.337002827446831	1.41081334180252	0.0203878593873076	0.0203878593873076	0.21510724575368	265	tags=29%	list=15%	signal=26%	Reg3b/Fabp2/Ace2/Enpep/Slc5a1/Ush1c/Naaladl1/Dpp4/Mgst1/Muc13/Ceacam1/Gp2/Cdhr2/Slc3a2/Atp1b1/Myo1b/Cyp4f18/Cdh1/Fabp1/Anxa4/Dsg2/Dpep1/Atp6v0d1
BP	GO:0048813	dendrite morphogenesis	24	-0.536290743595121	-1.57901296548256	0.0205454519973169	0.0205454519973169	0.216383567053081	572	tags=50%	list=33%	signal=34%	Rac1/Itgb1/Picalm/Rab21/Nedd4/Gsk3b/Sh3glb1/Ilk/Cdc42/Dnm1l/Cfl1/Opa1
BP	GO:1902905	positive regulation of supramolecular fiber organization	38	-0.464187269634289	-1.50867890170905	0.0206091483417983	0.0206091483417983	0.216668195621865	369	tags=39%	list=22%	signal=32%	Icam1/Mapre1/Swap70/Fermt2/Rhoc/Cyfip1/Grb2/Tpm1/Dstn/Alox15/Cdc42/Apoa1/Dctn1/Cfl2/Cfl1
BP	GO:0035773	insulin secretion involved in cellular response to glucose stimulus	11	-0.679996243648599	-1.64192024032668	0.0207056483833674	0.0207056483833674	0.217296072498534	270	tags=55%	list=16%	signal=46%	Oxct1/Kif5b/Rab11b/Lrp1/Osbp/Arrb1
CC	GO:0043292	contractile fiber	52	-0.436834036551688	-1.50881374251119	0.020766688262633	0.020766688262633	0.217550244901379	253	tags=42%	list=15%	signal=37%	Sri/Jup/Vcl/Anxa5/Des/Lman1/Ak1/Pdlim3/Krt8/Aldoa/Ilk/Krt19/Atp2b4/Tpm1/Tpm2/Twf2/Hspb1/Glrx3/Actg1/Csrp1/Cfl2/Acta2
BP	GO:0032940	secretion by cell	112	-0.363064163550645	-1.3996976369263	0.0209196018969429	0.0209196018969429	0.218764276567379	343	tags=29%	list=20%	signal=24%	Gnas/Itgb2/Copg1/Rab1a/Vps4b/Oxct1/Anxa3/Kif5b/Rab11b/Lrp1/Gnai2/Anxa1/Pfkl/Rab27a/Osbp/Slc16a1/Rab8b/Dpysl2/Tardbp/Nucb2/Pla2g4a/Napa/Nsf/Arrb1/Dnm1l/Gnao1/Rab10/Rab5a/Myo18a/Ang4/Snx4/Rac2
BP	GO:0050770	regulation of axonogenesis	22	-0.562768788051914	-1.62711423821723	0.0209633362425682	0.0209633362425682	0.218834305987605	400	tags=41%	list=23%	signal=32%	Gsk3b/Map2k2/Cyfip1/Golga2/Ilk/Lrp1/Twf2/Vim/Pak2
BP	GO:0070201	regulation of establishment of protein localization	110	-0.364165316029706	-1.40348202850027	0.0210565102863208	0.0210565102863208	0.219111791640783	603	tags=52%	list=35%	signal=36%	Hsp90aa1/Sfn/Hsp90ab1/Stxbp5/Lcp1/Fga/Rac1/Tpr/Gnaq/Ezr/Picalm/Ran/Ufm1/Vps35/Aacs/Scfd1/Sri/Rab8a/Jup/Anxa5/Trim28/Cyp51/Pdcd10/Arfip1/Gsk3b/Slc12a2/Xpo1/Sh3glb1/Rangap1/Cct6a/Cct3/Bcap31/Cct4/Gnas/Ppm1a/Src/Nucb1/Ipo5/Oxct1/Kif5b/Csk/Lrp1/Hnrnpm/Anxa1/Pfkl/Osbp/Slc16a1/Snx12/Tardbp/Cct5/Cd81/Cdc42/Arrb1/Dnm1l/Gnao1/Myo18a/Ang4
CC	GO:0005768	endosome	118	-0.35494214653448	-1.38041601518936	0.0210640874344141	0.0210640874344141	0.219111791640783	350	tags=29%	list=20%	signal=25%	Map2k2/Gnas/Rab5b/Anxa6/Ehd4/Rab1a/Vps4b/Src/Nucb1/Rab11b/Lrp1/Grb2/Ehd1/Anxa1/Nae1/Rab27a/Snx12/Rab35/Rab8b/Stx12/Trappc3/Plin3/Dnm2/Rab5c/Arrb1/Rab14/Gpr107/Ehd2/Rab10/Rab5a/Gapdh/Snx4/Tuba1a/Hspd1
BP	GO:0150115	cell-substrate junction organization	27	-0.51345874994864	-1.56103896145208	0.0212280416853958	0.0212280416853958	0.220429188752431	508	tags=56%	list=30%	signal=40%	Lims1/Vcl/Slk/Itgb3/Itga2/Itgav/Fermt2/Src/Lrp1/Itga5/Dusp3/Rab8b/Tln1/Actg1/Cfl1
CC	GO:0005694	chromosome	102	-0.36384632891954	-1.39454329880497	0.0213075150447008	0.0213075150447008	0.220866263981359	532	tags=41%	list=31%	signal=30%	Prpf19/Smc3/Hnrnpa2b1/Ran/Mcm4/Mcm2/Mybbp1a/Septin2/Rela/Trim28/Hmgb1/Fh1/Nedd4/Xpo1/Rangap1/Lrpprc/Cbx1/Hspa2/Rbbp7/H1f5/Vcp/Mcm6/Hnrnpu/Aldoa/Cdc5l/H1f4/Nap1l1/Capn2/Tardbp/Ruvbl1/Stat3/Arrb1/Ppp2r1a/Ddx21/Dctn1/Actg1/Ruvbl2/Ang4/Nasp/Pcna/Tuba1a/Actb
MF	GO:0016671	oxidoreductase activity acting on a sulfur group of donors disulfide as acceptor	5	0.810431031321741	1.64142092049765	0.0213473901679	0.0213473901679	0.22089206565107	218	tags=60%	list=13%	signal=53%	Ifi30/Glrx/Msra
BP	GO:0034502	protein localization to chromosome	14	-0.628242951321205	-1.62822795750896	0.0215915750258628	0.0215915750258628	0.223028175598395	376	tags=50%	list=22%	signal=39%	Cct6a/Cct3/Cct4/H1f5/Vcp/Cct5/Ruvbl2
BP	GO:0051301	cell division	60	-0.421706188733217	-1.48733353064578	0.0216620775802956	0.0216620775802956	0.223365925338843	391	tags=32%	list=23%	signal=25%	Sh3glb1/Mapre1/Dync1h1/Ybx1/Nudc/Rhoc/Vps4b/Golga2/Hnrnpu/Gnai2/Gnai3/Septin9/Rab35/Dstn/Ruvbl1/Cdc42/Dctn1/Rab10/Cfl1
BP	GO:0060491	regulation of cell projection assembly	33	-0.501459873075039	-1.57698765511568	0.021738737841474	0.021738737841474	0.223368238954805	400	tags=42%	list=23%	signal=33%	Gsk3b/Fscn1/Icam1/Src/Cyfip1/Rhog/Septin9/Dpysl3/Twf2/Dnm2/Cdc42/Rab5a/Cfl1/Rac2
CC	GO:0036464	cytoplasmic ribonucleoprotein granule	53	-0.42333985249513	-1.46838639377203	0.0217590601185913	0.0217590601185913	0.223368238954805	326	tags=28%	list=19%	signal=24%	Psmc3/Ybx1/Ddx3x/Vcp/Pcbp1/Rps6/Hnrnpu/Eif4g1/Kpna2/Kpnb1/Cdc42/Khsrp/Tubb5/Tuba1a/Actb
CC	GO:0048471	perinuclear region of cytoplasm	141	-0.353586855074143	-1.4096028051233	0.0217757171487742	0.0217757171487742	0.223368238954805	538	tags=48%	list=31%	signal=36%	Gsn/Hip1r/Anp32a/Ezr/Picalm/Lims1/Vps35/Uso1/Septin2/Gnb2/Snx5/Prdx6/Vamp3/Hsp90b1/Fkbp4/Slk/Arhgap1/Galnt6/Sec31a/Ak1/Trmt112/Nedd4/Gsk3b/Rangap1/Itga2/Tpd52/Bax/Lrpprc/Cd34/Bcap31/Map2k2/Gnas/Anxa6/Psmc3/S100a6/Ybx1/Ehd4/Rtraf/Src/Vcp/Cyfip1/Ywhab/Add1/Golga2/Car4/Rps6/Kif5b/Lrp1/Cdc5l/Ehd1/Msn/Osbp/Septin9/Capn2/Rab8b/Rab2a/Prkacb/Twf2/Pla2g4a/Dnm2/Clic1/Rab14/Dnm1l/Ehd2/Rab10/Rab5a/Vim
CC	GO:0005811	lipid droplet	22	-0.56212832258723	-1.62526248222294	0.0218797573119319	0.0218797573119319	0.224046479598419	280	tags=41%	list=16%	signal=35%	Bcap31/Vcp/Ehd1/Lipe/Alox15/Plin3/Rab5c/Gapdh/Pla2g4c
MF	GO:0004467	long-chain fatty acid-CoA ligase activity	3	0.879831844152359	1.50724350711509	0.0220291062842934	0.0220291062842934	0.22479660680618	201	tags=67%	list=12%	signal=59%	Acsl5/Slc27a4
MF	GO:0047676	arachidonate-CoA ligase activity	3	0.879831844152359	1.50724350711509	0.0220291062842934	0.0220291062842934	0.22479660680618	201	tags=67%	list=12%	signal=59%	Acsl5/Slc27a4
BP	GO:0034470	ncRNA processing	44	-0.447339672074233	-1.49090713246625	0.0221035172980891	0.0221035172980891	0.225167046450407	407	tags=36%	list=24%	signal=28%	Rtcb/Trmt112/Aars/Rpl35/Rtraf/Rps19/Ddx3x/Rps28/Rps6/Rps14/Srsf3/Srrt/Rps25/Stat3/Zbtb8os/Ddx21
BP	GO:0031340	positive regulation of vesicle fusion	3	-0.864168618266979	-1.43563472089152	0.0224411158757807	0.0224411158757807	0.228212670370065	236	tags=100%	list=14%	signal=86%	Anxa1/Pla2g4a
MF	GO:0000062	fatty-acyl-CoA binding	12	-0.635213754646228	-1.56930328470901	0.022525394549161	0.022525394549161	0.228283902869804	195	tags=42%	list=11%	signal=37%	Scp2/Eci2/Acbd3/Hadha/Acot7
MF	GO:0120227	acyl-CoA binding	12	-0.635213754646228	-1.56930328470901	0.022525394549161	0.022525394549161	0.228283902869804	195	tags=42%	list=11%	signal=37%	Scp2/Eci2/Acbd3/Hadha/Acot7
BP	GO:0032869	cellular response to insulin stimulus	31	-0.486328145988968	-1.51872489585773	0.0226305758327678	0.0226305758327678	0.228366280007665	494	tags=58%	list=29%	signal=42%	Rab8a/Pkm/Uso1/Rela/Snx5/Gsk3b/Ahsg/Eprs/Src/Cyfip1/Srsf3/Gnai2/Grb2/Atp2b1/Nucb2/Rab10/Opa1/Mzb1
BP	GO:0021915	neural tube development	15	-0.607231302872387	-1.59027600574739	0.0226426014654382	0.0226426014654382	0.228366280007665	132	tags=27%	list=8%	signal=25%	Prkacb/Phgdh/Cfl1/Opa1
MF	GO:0015078	proton transmembrane transporter activity	35	0.42311176774254	1.51394864062309	0.0226494758739118	0.0226494758739118	0.228366280007665	337	tags=49%	list=20%	signal=40%	COX2/Cox7a1/Cox4i1/Cox5a/COX1/Cyc1/COX3/Slc25a18/Atp5j2/Atp6v0d1/Uqcrh/Atp5l/Cox7c/Uqcr10/Slc25a5/ATP8/Atp5pb
BP	GO:0031328	positive regulation of cellular biosynthetic process	163	-0.334433247440646	-1.35358371555301	0.0227684355412219	0.0227684355412219	0.228557577252747	400	tags=38%	list=23%	signal=32%	Picalm/Nampt/Ddah2/Vps35/Krt17/Tcea1/Mybbp1a/Jup/Pkm/Rela/Snx5/Trim28/Hmgb1/Cand1/Gsk3b/Mars1/Itga2/Psmc6/Cct6a/Icam1/Cct3/Arf4/Map2k2/Cct4/Ppm1a/Itgb2/Psmc3/Ybx1/Rbbp7/Rtraf/Ptma/Ddx3x/Src/Vcp/Pcbp2/Pcbp1/Golga2/Hnrnpu/Ilk/Cdc5l/Mrps27/Rhog/Anxa1/Eif4g1/Ddah1/Capn2/Cct5/Cd81/Pla2g4a/Ruvbl1/Eif5a/Stat3/Dnm2/Arrb1/Ddx21/Ruvbl2/Apoa4/Ass1/Rps6ka1/Vim/Pcna/Actb
BP	GO:0045055	regulated exocytosis	27	-0.509587838322748	-1.54927045256026	0.0228004750507316	0.0228004750507316	0.228557577252747	257	tags=37%	list=15%	signal=32%	Anxa3/Rab11b/Gnai2/Rab27a/Napa/Dnm1l/Rab10/Rab5a/Snx4/Rac2
BP	GO:0120032	regulation of plasma membrane bounded cell projection assembly	32	-0.491033875433789	-1.54370176768281	0.0228404159716048	0.0228404159716048	0.228557577252747	400	tags=41%	list=23%	signal=32%	Gsk3b/Fscn1/Icam1/Cyfip1/Rhog/Septin9/Dpysl3/Twf2/Dnm2/Cdc42/Rab5a/Cfl1/Rac2
BP	GO:0007265	Ras protein signal transduction	32	-0.490435409477126	-1.54182032324197	0.0228404159716048	0.0228404159716048	0.228557577252747	283	tags=34%	list=17%	signal=29%	Src/Cyfip1/Grb2/Rhog/Kpnb1/Rab35/Dnm2/Cdc42/Arrb1/Apoa1/Rras2
CC	GO:0005687	U4 snRNP	8	0.711910396318178	1.66794068386906	0.0228618656241858	0.0228618656241858	0.228557577252747	478	tags=88%	list=28%	signal=63%	Snrpg/Snrpf/Snrpd3/Snrpe/Snrpd1/Snrpn/Snrpd2
BP	GO:0043321	regulation of natural killer cell degranulation	3	0.877833482153368	1.50382010505495	0.022979986893741	0.022979986893741	0.22920744973539	47	tags=33%	list=3%	signal=32%	Lgals9
BP	GO:0002215	defense response to nematode	3	-0.862046908225997	-1.43210994512657	0.0230056648979964	0.0230056648979964	0.22920744973539	28	tags=100%	list=2%	signal=99%	Prg2/Itlnb
BP	GO:0099111	microtubule-based transport	21	-0.55027981284504	-1.56723051147958	0.0231315546799178	0.0231315546799178	0.22920744973539	454	tags=48%	list=27%	signal=35%	Uchl1/Rab21/Dync1h1/Copg1/Rab1a/Hnrnpu/Kif5b/Cdc42/Hspb1/Tuba1a
BP	GO:0045176	apical protein localization	6	-0.759034112263004	-1.53511808768435	0.0231625356453418	0.0231625356453418	0.22920744973539	95	tags=83%	list=6%	signal=79%	Nckap1/Arf4/Napa/Rab14/Actb
MF	GO:0008137	NADH dehydrogenase (ubiquinone) activity	9	0.67868579608217	1.65161502800444	0.023208444695358	0.023208444695358	0.22920744973539	339	tags=67%	list=20%	signal=54%	ND5/Ndufs2/Ndufa10/Ndufs3/Ndufv1/ND4
MF	GO:0050136	NADH dehydrogenase (quinone) activity	9	0.67868579608217	1.65161502800444	0.023208444695358	0.023208444695358	0.22920744973539	339	tags=67%	list=20%	signal=54%	ND5/Ndufs2/Ndufa10/Ndufs3/Ndufv1/ND4
CC	GO:0030658	transport vesicle membrane	39	-0.461837112291206	-1.51167771488662	0.0232154233193583	0.0232154233193583	0.22920744973539	290	tags=46%	list=17%	signal=39%	Uso1/Anxa5/Vamp3/Sec31a/Rab5b/Sec22b/Car4/Rab11b/Atp6v1a/Atp2b1/Rab35/Stx12/Rab2a/Rab5c/Rab14/Dnm1l/Rab10/Rab5a
BP	GO:0010970	transport along microtubule	20	-0.563200435824464	-1.59092298706042	0.0232543895616956	0.0232543895616956	0.22920744973539	454	tags=50%	list=27%	signal=37%	Uchl1/Rab21/Dync1h1/Copg1/Rab1a/Hnrnpu/Kif5b/Cdc42/Hspb1/Tuba1a
BP	GO:0006754	ATP biosynthetic process	42	0.394997691708668	1.45463693997	0.023276010395363	0.023276010395363	0.22920744973539	339	tags=43%	list=20%	signal=35%	ND5/COX2/Ndufs2/Ndufa12/Ndufa9/Ndufa6/Ndufa10/Ndufb10/Atp5j2/Atp5l/Ndufs3/Ndufa5/Ndufa8/Ndufv1/Ndufb4/ATP8/Atp5pb/ND4
BP	GO:0065008	regulation of biological quality	384	-0.291134546928393	-1.27476855639041	0.0233982949683341	0.0233982949683341	0.230028250560048	401	tags=27%	list=23%	signal=26%	Nedd4/Gsk3b/Aars/Slc12a2/Sh3glb1/Vkorc1/Rps5/Bax/Cct6a/Cd34/Icam1/Swap70/Cct3/Arf4/Scp2/Itgav/Bcap31/Cct4/Gnas/Fermt2/Arpc5l/Aldh9a1/Ybx1/Lima1/H1f5/Rab1a/Src/Vcp/Cyfip1/Oxct1/Ctnnd1/Add1/Tjp2/Cdc37/Fermt3/Hnrnpu/Ilk/Kif5b/Rab11b/Lrp1/Hnrnpm/Gnai2/Gclm/Grb2/Acaa2/Ncald/Atp2b4/Gclc/Anxa1/Pfkl/Sult1b1/Eif4g1/Tpm1/Rab27a/Atp2b1/Mgll/Ddah1/Osbp/Slc16a1/Arl6ip5/Rab8b/Ppa2/Slc25a4/Stx12/Dpysl2/Tardbp/C…
BP	GO:0006650	glycerophospholipid metabolic process	23	-0.533726913760474	-1.56001356942954	0.0234989408630471	0.0234989408630471	0.230633948355103	171	tags=35%	list=10%	signal=32%	Capn2/Alox15/Pla2g4a/Hadha/Apoa1/Apoa4/Pnliprp2/Pla2g4c
BP	GO:0046940	nucleoside monophosphate phosphorylation	3	-0.859468063108385	-1.42782573541056	0.0235702140941049	0.0235702140941049	0.230949832783819	125	tags=67%	list=7%	signal=62%	Ak3/Cmpk1
MF	GO:0016846	carbon-sulfur lyase activity	3	0.877246173377979	1.5028139840055	0.0236139076517948	0.0236139076517948	0.230994882623778	125	tags=67%	list=7%	signal=62%	Mgst3/Cth
CC	GO:0043034	costamere	6	-0.7571519059763	-1.5313113959049	0.0236688155922657	0.0236688155922657	0.231149303035036	253	tags=83%	list=15%	signal=71%	Vcl/Krt8/Ilk/Krt19/Actg1
MF	GO:0001098	basal transcription machinery binding	7	-0.745035945791941	-1.56748089829246	0.023841274472974	0.023841274472974	0.232066372352039	298	tags=57%	list=17%	signal=47%	Rtraf/Hnrnpu/Ruvbl1/Ruvbl2
MF	GO:0001099	basal RNA polymerase II transcription machinery binding	7	-0.745035945791941	-1.56748089829246	0.023841274472974	0.023841274472974	0.232066372352039	298	tags=57%	list=17%	signal=47%	Rtraf/Hnrnpu/Ruvbl1/Ruvbl2
CC	GO:0071011	precatalytic spliceosome	21	0.518861266309283	1.6060695773976	0.0240138491848717	0.0240138491848717	0.23336173039246	478	tags=67%	list=28%	signal=49%	Snrpg/Snrpa1/Snrpf/Lsm8/Snrpd3/Snrpe/Snrpd1/Lsm3/Sf3b6/Prpf8/Sf3b3/Snrnp200/Eftud2/Snrpd2
BP	GO:0042063	gliogenesis	40	-0.459369681124408	-1.50912205445906	0.0242065879231524	0.0242065879231524	0.234848462557522	246	tags=28%	list=14%	signal=24%	Ilk/Cspg4/Lrp1/Anxa1/Rras/Stat3/Phgdh/S100a9/Vim/Rras2/Tuba1a
BP	GO:0032386	regulation of intracellular transport	68	-0.405360197648893	-1.45853957970757	0.0242495363480038	0.0242495363480038	0.234879460778853	603	tags=56%	list=35%	signal=38%	Hsp90aa1/Sfn/Hsp90ab1/Lcp1/Tpr/Ezr/Ran/Ufm1/Vps35/Scfd1/Jup/Rab21/Trim28/Pdcd10/Arhgap1/Arfip1/Nedd4/Gsk3b/Xpo1/Sh3glb1/Rangap1/Scp2/Dync1h1/Bcap31/Map2k2/Ppm1a/Src/Nucb1/Ipo5/Kif5b/Rab11b/Ehd1/Msn/Snx12/Tardbp/Cd81/Cdc42/Ehd2
BP	GO:0036211	protein modification process	305	-0.302198324283101	-1.30070423868485	0.0243665002773686	0.0243665002773686	0.235626093646085	454	tags=32%	list=27%	signal=29%	Uchl1/Uba5/Itga1/Ppm1g/Hsp90b1/Fkbp4/Ero1a/Trim28/Slk/Wdr77/Itgb3/Hmgb1/Rpl23/Cand1/Pdcd10/Galnt6/Fh1/Trmt112/Nedd4/Gsk3b/Rangap1/Vkorc1/Bax/Icam1/Swap70/Map2k2/Hspa2/Gnas/Fermt2/Ppm1a/Itgb2/Cd44/Itln1/Plaa/Rbbp7/Ehd4/Otub1/H1f5/Rtraf/Entpd5/Ddx3x/Src/Vcp/Ctnnd1/Ywhab/Cdc37/Golga2/Gfpt1/Ilk/Cspg4/Man2b1/Csk/Lrp1/Gnai2/Itga5/Wars1/H1f4/Atp2b4/Ssu72/Gclc/Anxa1/Nae1/Eif4g1/Ddah1/Osbp/Timm50/Eif3f/Du…
BP	GO:0002263	cell activation involved in immune response	33	-0.495887821751108	-1.5594647053777	0.0244230402741791	0.0244230402741791	0.23578693680593	369	tags=42%	list=22%	signal=34%	Icam1/Swap70/Itgb2/Anxa3/Rps6/Lrp1/Anxa1/Lgals1/Rab27a/Cd81/Stat3/Snx4/Rac2/Hspd1
BP	GO:0030239	myofibril assembly	15	-0.602243997531639	-1.57721476865502	0.0245416830883487	0.0245416830883487	0.236160581475915	253	tags=40%	list=15%	signal=34%	Krt8/Krt19/Tpm1/Actg1/Csrp1/Cfl2
BP	GO:0055002	striated muscle cell development	15	-0.602243997531639	-1.57721476865502	0.0245416830883487	0.0245416830883487	0.236160581475915	253	tags=40%	list=15%	signal=34%	Krt8/Krt19/Tpm1/Actg1/Csrp1/Cfl2
BP	GO:0009891	positive regulation of biosynthetic process	171	-0.333056365149901	-1.35866016775917	0.0246865482516949	0.0246865482516949	0.237168327491251	424	tags=32%	list=25%	signal=26%	Hmgb1/Cand1/Hsph1/Gsk3b/Mars1/Itga2/Psmc6/Cct6a/Icam1/Cct3/Arf4/Scp2/Map2k2/Cct4/Ppm1a/Itgb2/Psmc3/Ybx1/Rbbp7/Rtraf/Ptma/Ddx3x/Src/Vcp/Pcbp2/Pcbp1/Golga2/Hnrnpu/Ilk/Cdc5l/Mrps27/Rhog/Fdps/Anxa1/Eif4g1/Rab27a/Ddah1/Capn2/Cct5/Cd81/Pla2g4a/Ruvbl1/Eif5a/Stat3/Dnm2/Arrb1/Ddx21/Ruvbl2/Apoa4/Ass1/Rps6ka1/Vim/Pcna/Actb
BP	GO:0061003	positive regulation of dendritic spine morphogenesis	7	-0.742825190126926	-1.56282969012556	0.024850419722573	0.024850419722573	0.237455446280552	82	tags=29%	list=5%	signal=27%	Dnm1l/Opa1
BP	GO:0043277	apoptotic cell clearance	12	-0.630026295907057	-1.55648760498052	0.0249368792733463	0.0249368792733463	0.237455446280552	425	tags=75%	list=25%	signal=57%	C3/Rac1/Itgb3/Hmgb1/Itgav/Lrp1/Anxa1/Alox15/Rab14
BP	GO:0051653	spindle localization	12	-0.629086667258351	-1.55416624100811	0.0249368792733463	0.0249368792733463	0.237455446280552	368	tags=42%	list=22%	signal=33%	Mapre1/Dync1h1/Kpnb1/Dctn1/Cfl1
BP	GO:0060998	regulation of dendritic spine development	12	-0.62822018649079	-1.55202558976319	0.0249368792733463	0.0249368792733463	0.237455446280552	82	tags=25%	list=5%	signal=24%	Dnm1l/Cfl1/Opa1
BP	GO:0061051	positive regulation of cell growth involved in cardiac muscle cell development	3	-0.857629172011571	-1.4247708039415	0.0249815877677956	0.0249815877677956	0.237455446280552	204	tags=100%	list=12%	signal=88%	Fdps/Slc25a4
MF	GO:0050733	RS domain binding	3	-0.857206718104622	-1.42406898547231	0.0249815877677956	0.0249815877677956	0.237455446280552	78	tags=67%	list=5%	signal=64%	Srsf1/U2af1
MF	GO:0022853	active monoatomic ion transmembrane transporter activity	34	0.424708782304302	1.5137986277269	0.0251656359735654	0.0251656359735654	0.237455446280552	299	tags=44%	list=17%	signal=37%	Slc5a1/COX2/Cox7a1/Cox4i1/Cox5a/Atp1b1/COX1/Cyc1/COX3/Slc25a18/Atp6v0d1/Uqcrh/Atp5l/Cox7c/Uqcr10
BP	GO:0030516	regulation of axon extension	18	-0.568655198838883	-1.56507124705986	0.0252120923445757	0.0252120923445757	0.237455446280552	447	tags=50%	list=26%	signal=37%	Rab21/Gsk3b/Cyfip1/Ilk/Lrp1/Mgll/Dpysl2/Twf2/Dnm2
BP	GO:0000768	syncytium formation by plasma membrane fusion	11	-0.666480089798542	-1.60928410919351	0.0252583805714619	0.0252583805714619	0.237455446280552	421	tags=64%	list=25%	signal=48%	Myof/Gsk3b/Cd44/Ehd1/Capn2/Cd81/Ehd2
BP	GO:0006949	syncytium formation	11	-0.666480089798542	-1.60928410919351	0.0252583805714619	0.0252583805714619	0.237455446280552	421	tags=64%	list=25%	signal=48%	Myof/Gsk3b/Cd44/Ehd1/Capn2/Cd81/Ehd2
BP	GO:0140253	cell-cell fusion	11	-0.666480089798542	-1.60928410919351	0.0252583805714619	0.0252583805714619	0.237455446280552	421	tags=64%	list=25%	signal=48%	Myof/Gsk3b/Cd44/Ehd1/Capn2/Cd81/Ehd2
MF	GO:0001091	RNA polymerase II general transcription initiation factor binding	3	-0.85655737704918	-1.42299024164247	0.0252638626092201	0.0252638626092201	0.237455446280552	249	tags=100%	list=15%	signal=86%	Ruvbl1/Ruvbl2
MF	GO:0106435	carboxylesterase activity	6	0.760538158955815	1.61340875173716	0.0252986330077531	0.0252986330077531	0.237455446280552	300	tags=67%	list=18%	signal=55%	Ces2e/Ces2c/Ces2a/Ces1f
BP	GO:0051656	establishment of organelle localization	62	-0.421392106525147	-1.49400360641477	0.0253059307156612	0.0253059307156612	0.237455446280552	392	tags=37%	list=23%	signal=30%	Pdcd10/Xpo1/Mapre1/Dync1h1/Copg1/Nudc/Rab1a/Vps4b/Hnrnpu/Abce1/Kif5b/Rab11b/Rab27a/Kpnb1/Dpysl2/Trappc3/Cdc42/Dnm1l/Dctn1/Snx4/Cfl1/Rac2/Tuba1a
BP	GO:0006413	translational initiation	31	-0.482094367169334	-1.50550348280573	0.0253192739353127	0.0253192739353127	0.237455446280552	309	tags=35%	list=18%	signal=30%	Eif3a/Ddx3x/Bzw1/Eif1ax/Abce1/Eif4g1/Eif3f/Eif3c/Eif4a1/Bzw2/Hbb-b1
BP	GO:0015671	oxygen transport	4	-0.843500248117811	-1.51986503909121	0.0254174072204638	0.0254174072204638	0.237705053696357	106	tags=75%	list=6%	signal=71%	Cygb/Hbb-b1/Hbb-b2
BP	GO:0016197	endosomal transport	39	-0.457765479134984	-1.49835051154664	0.0254263520825392	0.0254263520825392	0.237705053696357	505	tags=59%	list=30%	signal=43%	Picalm/Vps35/Rab8a/Snx5/Arl1/Vamp3/Arhgap1/Arfip1/Ehd4/Vps4b/Vcp/Rab11b/Ehd1/Snx12/Rab35/Stx12/Cdc42/Rab14/Dnm1l/Dctn1/Ehd2/Rab10/Snx4
MF	GO:0016805	dipeptidase activity	5	0.800438953010533	1.62118328676278	0.0255814948439758	0.0255814948439758	0.238265489313989	257	tags=80%	list=15%	signal=68%	Pepd/Cndp2/Ace/Dpep1
MF	GO:0016679	oxidoreductase activity acting on diphenols and related substances as donors	5	0.800413522890245	1.62113178141582	0.0255814948439758	0.0255814948439758	0.238265489313989	299	tags=80%	list=17%	signal=66%	Nqo2/Cyc1/Uqcrh/Uqcr10
BP	GO:2000781	positive regulation of double-strand break repair	8	-0.728958412134303	-1.60316330608641	0.0256072788934017	0.0256072788934017	0.238265489313989	116	tags=50%	list=7%	signal=47%	Fh1/Ruvbl1/Ruvbl2/Actb
BP	GO:0031331	positive regulation of cellular catabolic process	51	-0.417636513604598	-1.43246463990888	0.0256797170123612	0.0256797170123612	0.238563806008579	424	tags=35%	list=25%	signal=27%	Hmgb1/Gsk3b/Sh3glb1/Bax/Bcap31/Ybx1/Vcp/Gpd1/Hnrnpu/Gclc/Gnai3/Slc25a4/Tardbp/Arih1/Khsrp/Usp5/Apoa4/Snx4
BP	GO:0031329	regulation of cellular catabolic process	99	-0.354731488430326	-1.35529661542689	0.0257224522576101	0.0257224522576101	0.238585680446114	424	tags=29%	list=25%	signal=23%	Hmgb1/Rpl23/Gsk3b/Xpo1/Sh3glb1/Bax/Lrpprc/Bcap31/Ybx1/Sec22b/Vcp/Gpd1/Golga2/Hnrnpu/Atp2b4/Gclc/Gnai3/Eif4g1/Slc25a4/Tardbp/Hsd11b1/Stat3/Arih1/Khsrp/Dnm1l/Usp5/Apoa4/Snx4/Vim
BP	GO:0098609	cell-cell adhesion	105	-0.364412841343016	-1.39363264348369	0.0258941642219466	0.0258941642219466	0.239801920108541	425	tags=36%	list=25%	signal=29%	Itgb3/Hmgb1/Hsph1/Itga2/Parva/Cd34/Icam1/Swap70/Itgav/Gnas/Itgb2/Cd44/Tln2/Src/Ctnnd1/Tjp2/Fermt3/Arg1/Itga5/Anxa1/Lgals1/Msn/Dusp3/Tln1/Alox15/Cyrib/Cd81/Cdc42/Hspb1/Apoa1/S100a9/Lpp/Apoa4/Ass1/Lgals2/Rac2/Actb/Hspd1
BP	GO:0007169	transmembrane receptor protein tyrosine kinase signaling pathway	56	-0.414006836657402	-1.45156781753055	0.0263053585946757	0.0263053585946757	0.243228692516127	468	tags=45%	list=27%	signal=34%	Rela/Snx5/Itga1/Itgb3/Myof/Nedd4/Gsk3b/Sh3glb1/Ahsg/Arf4/Map2k2/Src/Cyfip1/Cspg4/Srsf3/Lrp1/Gnai2/Grb2/Dusp3/Nucb2/Stat3/Hspb1/Rab14/Opa1/Mzb1
BP	GO:0009128	purine nucleoside monophosphate catabolic process	6	0.756499619106865	1.60484137683321	0.0267546450049806	0.0267546450049806	0.246611088616399	157	tags=50%	list=9%	signal=46%	Xdh/Pnp/Gda
BP	GO:0009169	purine ribonucleoside monophosphate catabolic process	6	0.756499619106865	1.60484137683321	0.0267546450049806	0.0267546450049806	0.246611088616399	157	tags=50%	list=9%	signal=46%	Xdh/Pnp/Gda
BP	GO:0051607	defense response to virus	23	0.498479205244968	1.59676509955738	0.0268247761193632	0.0268247761193632	0.246872386223947	349	tags=39%	list=20%	signal=32%	Isg15/Oas1a/Ufd1/Phb2/G3bp1/Phb/Pycard/Dhx15/Ifit3
BP	GO:0071705	nitrogen compound transport	314	-0.298514770300976	-1.28921000636694	0.02697641236997	0.02697641236997	0.247881808353347	507	tags=36%	list=30%	signal=31%	Ufm1/Vps35/Aacs/Scfd1/Copb1/Sri/Rab8a/Jup/Uso1/Spcs1/Septin2/Snx5/Arf3/Anxa5/Arl1/Vamp3/Rab21/Hnrnpa1/Ddx39a/Trim28/Kpna1/Cyp51/Itgb3/Pdcd10/Arhgap1/Arfip1/Lman1/Sec31a/Nedd4/Gsk3b/Slc12a2/Xpo1/Sh3glb1/Rangap1/Bax/Lrpprc/Arf4/Bcap31/Hyou1/Gnas/Rab5b/Ppm1a/Krt18/Copg1/Ybx1/Rab1a/Sec22b/Arf5/Vps4b/Src/Vcp/Nucb1/Ipo5/Oxct1/Ywhab/Golga2/Kif5b/Csk/Srsf3/Rab11b/Lrp1/Arg1/Hnrnpm/Ehd1/Rrbp1/Anxa1/Pfkl/Os…
BP	GO:0032231	regulation of actin filament bundle assembly	18	-0.565062257849024	-1.55518263855493	0.0270624710053345	0.0270624710053345	0.248205903783556	366	tags=50%	list=21%	signal=40%	Swap70/Fermt2/Rhoc/Tpm1/Cdc42/Apoa1/Actg1/Pak2/Cfl1
BP	GO:1902463	protein localization to cell leading edge	3	-0.854352191836479	-1.41932678940592	0.027239787360799	0.027239787360799	0.248205903783556	20	tags=100%	list=1%	signal=99%	Copa/Cfl1
BP	GO:0061158	3'-UTR-mediated mRNA destabilization	4	-0.840795094346878	-1.51499074456553	0.0272637359661057	0.0272637359661057	0.248205903783556	140	tags=75%	list=8%	signal=69%	Hnrnpd/Tardbp/Khsrp
BP	GO:0002701	negative regulation of production of molecular mediator of immune response	4	-0.838312829525483	-1.51051806358148	0.0272637359661057	0.0272637359661057	0.248205903783556	281	tags=100%	list=16%	signal=84%	Arg1/Apoa1/Prg2
BP	GO:0002719	negative regulation of cytokine production involved in immune response	4	-0.838312829525483	-1.51051806358148	0.0272637359661057	0.0272637359661057	0.248205903783556	281	tags=100%	list=16%	signal=84%	Arg1/Apoa1/Prg2
MF	GO:0055102	lipase inhibitor activity	4	-0.836143581652161	-1.5066093937131	0.0272637359661057	0.0272637359661057	0.248205903783556	257	tags=75%	list=15%	signal=64%	Anxa3/Anxa1/Apoa1
BP	GO:0001775	cell activation	116	-0.353486087380436	-1.37114896840214	0.0273533616016913	0.0273533616016913	0.248638734688734	436	tags=35%	list=25%	signal=28%	Kpna1/Itgb3/Hmgb1/Hsph1/Nedd4/Gsk3b/Tpd52/Bax/Icam1/Swap70/Itgav/Gnas/Itgb2/Cd44/Anxa3/Stoml2/Fermt3/Rps6/Csk/Lrp1/Arg1/Gclc/Anxa1/Lgals1/Impdh2/Rab27a/Msn/Dusp3/Cyrib/Cd81/Pla2g4a/Stat3/Hspb1/Myo18a/Snx4/Rps6ka1/Acta2/Rac2/Mzb1/Actb/Hspd1
MF	GO:1902936	phosphatidylinositol bisphosphate binding	17	-0.566503627992222	-1.53613641458962	0.0275714829991653	0.0275714829991653	0.250113852746452	161	tags=29%	list=9%	signal=27%	Rab35/Alox15/Twf2/Cfl1/Gsdmc2
CC	GO:0005852	eukaryotic translation initiation factor 3 complex	11	-0.657656252051471	-1.58797805356512	0.0276638710658027	0.0276638710658027	0.250113852746452	313	tags=45%	list=18%	signal=37%	Eif3j2/Eif3a/Ddx3x/Eif3f/Eif3c
BP	GO:0043279	response to alkaloid	12	0.606205358268384	1.61706968759715	0.0276833158713476	0.0276833158713476	0.250113852746452	391	tags=42%	list=23%	signal=32%	Prss2/Casp6/Casp7/Abat/Ada
BP	GO:0071702	organic substance transport	394	-0.286901427097845	-1.25781350557795	0.0277161862527716	0.0277161862527716	0.250113852746452	441	tags=30%	list=26%	signal=29%	Hnrnpa1/Ddx39a/Ero1a/Trim28/Kpna1/Hdlbp/Cyp51/Itgb3/Pdcd10/Arhgap1/Arfip1/Lman1/Sec31a/Ak1/Nedd4/Gsk3b/Slc12a2/Xpo1/Sh3glb1/Rangap1/Bax/Lrpprc/Icam1/Arf4/Scp2/Itgav/Bcap31/Hyou1/Hspa2/Gnas/Rab5b/Ppm1a/Anxa6/Krt18/Copg1/Ybx1/Lima1/Itln1/Eprs/Rab1a/Sec22b/Arf5/Vps4b/Src/Vcp/Nucb1/Ipo5/Oxct1/Ywhab/Golga2/Car4/Kif5b/Csk/Srsf3/Rab11b/Lrp1/Arg1/Hnrnpm/Gnai2/Ehd1/Atp2b4/Rrbp1/Anxa1/Pfkl/Atp2b1/Osbp/Slc1…
BP	GO:0009151	purine deoxyribonucleotide metabolic process	10	0.66393958638487	1.67490706698624	0.0277273017764973	0.0277273017764973	0.250113852746452	391	tags=50%	list=23%	signal=39%	Xdh/Pnp/Gda/Ak2/Ada
CC	GO:0035770	ribonucleoprotein granule	55	-0.419467597631668	-1.46416810846275	0.0277861447023467	0.0277861447023467	0.250262564528678	326	tags=27%	list=19%	signal=23%	Psmc3/Ybx1/Ddx3x/Vcp/Pcbp1/Rps6/Hnrnpu/Eif4g1/Kpna2/Kpnb1/Cdc42/Khsrp/Tubb5/Tuba1a/Actb
BP	GO:0032728	positive regulation of interferon-beta production	7	0.724684666625672	1.62530880101019	0.0279828242790194	0.0279828242790194	0.251650392819252	21	tags=29%	list=1%	signal=28%	Isg15/Oas1a
BP	GO:0031058	positive regulation of histone modification	11	-0.656176348428877	-1.5844046754261	0.0281449698455479	0.0281449698455479	0.25249581999555	90	tags=45%	list=5%	signal=43%	H1f5/Arrb1/Ddx21/Sart3/Ruvbl2
BP	GO:0002366	leukocyte activation involved in immune response	32	-0.48360014655891	-1.52033177025751	0.0281623032439363	0.0281623032439363	0.25249581999555	369	tags=41%	list=22%	signal=32%	Icam1/Swap70/Itgb2/Anxa3/Rps6/Anxa1/Lgals1/Rab27a/Cd81/Stat3/Snx4/Rac2/Hspd1
BP	GO:0090140	regulation of mitochondrial fission	6	-0.746573058110362	-1.5099160719748	0.0282378110727501	0.0282378110727501	0.252767900093501	124	tags=50%	list=7%	signal=47%	Vps35/Cyrib/Dnm1l
BP	GO:0044743	protein transmembrane import into intracellular organelle	5	-0.801289832307515	-1.54514353705759	0.0283526990034156	0.0283526990034156	0.252767900093501	169	tags=60%	list=10%	signal=54%	Timm50/Timm44/Hspd1
BP	GO:0048311	mitochondrion distribution	5	-0.799996454614645	-1.54264949045605	0.0283526990034156	0.0283526990034156	0.252767900093501	236	tags=60%	list=14%	signal=52%	Kif5b/Dnm1l/Opa1
BP	GO:0030038	contractile actin filament bundle assembly	19	-0.563043382379507	-1.57654911278849	0.0284065546728987	0.0284065546728987	0.252767900093501	340	tags=47%	list=20%	signal=38%	Fermt2/Rhoc/Src/Tpm1/Cdc42/Arrb1/Apoa1/Actg1/Pak2
BP	GO:0043149	stress fiber assembly	19	-0.563043382379507	-1.57654911278849	0.0284065546728987	0.0284065546728987	0.252767900093501	340	tags=47%	list=20%	signal=38%	Fermt2/Rhoc/Src/Tpm1/Cdc42/Arrb1/Apoa1/Actg1/Pak2
BP	GO:0002444	myeloid leukocyte mediated immunity	13	-0.626110065447965	-1.58589568321941	0.028534757601232	0.028534757601232	0.253432918866128	336	tags=54%	list=20%	signal=44%	Itgb2/Anxa3/Arg1/Ncf1/Ddx21/Snx4/Rac2
BP	GO:0009170	purine deoxyribonucleoside monophosphate metabolic process	6	0.752907329420623	1.59722067884415	0.0285746617032578	0.0285746617032578	0.253432918866128	157	tags=50%	list=9%	signal=46%	Xdh/Pnp/Gda
BP	GO:0007267	cell-cell signaling	132	-0.34686329925559	-1.36966640501245	0.0286099713236276	0.0286099713236276	0.253432918866128	401	tags=33%	list=23%	signal=28%	Nedd4/Gsk3b/Slc12a2/Cd34/Itgav/Gnas/Fermt2/Ppm1a/Cd44/Rab1a/Ddx3x/Vps4b/Src/Vcp/Cyfip1/Oxct1/Ctnnd1/Ilk/Kif5b/Rab11b/Lrp1/Gnai2/Anxa1/Pfkl/Mgll/Osbp/Slc16a1/Psmc5/Kpna2/Rab8b/Tardbp/Nucb2/Pla2g4a/Ruvbl1/Stat3/Napa/Arrb1/Dnm1l/Gnao1/S100a9/Ruvbl2/Rab5a/Snx4/Cfl1
BP	GO:0045069	regulation of viral genome replication	8	0.697394236892855	1.63393065535389	0.0287143911003397	0.0287143911003397	0.253977115105904	21	tags=25%	list=1%	signal=25%	Isg15/Oas1a
BP	GO:0045321	leukocyte activation	89	-0.366322862683343	-1.37661124954041	0.028897235507411	0.028897235507411	0.254816421678992	424	tags=36%	list=25%	signal=29%	Hmgb1/Hsph1/Nedd4/Tpd52/Bax/Icam1/Swap70/Itgav/Itgb2/Cd44/Anxa3/Stoml2/Rps6/Csk/Arg1/Anxa1/Lgals1/Impdh2/Rab27a/Msn/Dusp3/Cyrib/Cd81/Pla2g4a/Stat3/Hspb1/Myo18a/Snx4/Rac2/Mzb1/Actb/Hspd1
CC	GO:0071005	U2-type precatalytic spliceosome	20	0.508861222231594	1.5524467560302	0.0289356100792486	0.0289356100792486	0.254816421678992	478	tags=65%	list=28%	signal=47%	Snrpg/Snrpa1/Snrpf/Lsm8/Snrpd3/Snrpe/Snrpd1/Lsm3/Prpf8/Sf3b3/Snrnp200/Eftud2/Snrpd2
MF	GO:0016661	oxidoreductase activity acting on other nitrogenous compounds as donors	6	0.74966275465744	1.59033762471078	0.0289386652412744	0.0289386652412744	0.254816421678992	210	tags=67%	list=12%	signal=59%	Nqo2/Xdh/Mtarc2/Cyb5b
BP	GO:0036465	synaptic vesicle recycling	13	-0.623404006427962	-1.57904141341097	0.0290143221649701	0.0290143221649701	0.255102428433548	311	tags=54%	list=18%	signal=44%	Plaa/Cyfip1/Dnm2/Dnm1l/Actg1/Rab5a/Actb
MF	GO:0003697	single-stranded DNA binding	24	-0.522781403403135	-1.53923710961889	0.0294305447681912	0.0294305447681912	0.258129256957322	524	tags=71%	list=31%	signal=50%	Purb/Pura/Cnbp/Hnrnpa2b1/Mcm4/Mcm2/Jchain/Hnrnpa1/Hmgb1/Lrpprc/Polr2h/Ybx1/Pcbp2/Mcm6/Pcbp1/Hnrnpu/Anxa1
CC	GO:0008250	oligosaccharyltransferase complex	7	0.722306792524927	1.61997575081385	0.0294459581738417	0.0294459581738417	0.258129256957322	461	tags=86%	list=27%	signal=63%	Ostc/Dad1/Rpn1/Rpn2/Ddost/Stt3a
BP	GO:0046474	glycerophospholipid biosynthetic process	10	-0.67556985929506	-1.58971428698983	0.0294938869091819	0.0294938869091819	0.258166373834289	171	tags=50%	list=10%	signal=45%	Capn2/Alox15/Pla2g4a/Apoa1/Pla2g4c
MF	GO:0003925	G protein activity	22	-0.55075094950636	-1.59236747076099	0.0297009632499817	0.0297009632499817	0.258533976327131	343	tags=50%	list=20%	signal=40%	Gnas/Rab5b/Rab1a/Rab11b/Rab27a/Rab2a/Cdc42/Rab5c/Rab10/Rab1b/Rab5a
CC	GO:0055037	recycling endosome	22	-0.549910851924814	-1.58993852522342	0.0297009632499817	0.0297009632499817	0.258533976327131	343	tags=45%	list=20%	signal=37%	Gnas/Ehd4/Rab11b/Ehd1/Stx12/Rab14/Ehd2/Rab10/Rab5a/Tuba1a
CC	GO:0140534	endoplasmic reticulum protein-containing complex	37	0.404791577914176	1.47996707389209	0.0297851605817289	0.0297851605817289	0.258533976327131	432	tags=46%	list=25%	signal=35%	Ostc/Ugt1a1/Dad1/Ufd1/B2m/Sec61g/Arl6ip1/H13/Rpn1/Emc2/Tapbp/Spcs3/Ssr4/P4hb/Srprb/Rpn2/Ddost
BP	GO:0055001	muscle cell development	33	-0.485132968738217	-1.52564291555051	0.0298004531801384	0.0298004531801384	0.258533976327131	253	tags=30%	list=15%	signal=26%	Krt8/Hnrnpu/Krt19/Fdps/Tpm1/Slc25a4/G6pdx/Actg1/Csrp1/Cfl2
BP	GO:0002699	positive regulation of immune effector process	33	-0.484499874064369	-1.52365196365429	0.0298004531801384	0.0298004531801384	0.258533976327131	224	tags=30%	list=13%	signal=27%	Arg1/Anxa1/Cyrib/Cd81/Ddx21/Myo18a/Snx4/Rac2/Mzb1/Hspd1
BP	GO:0007015	actin filament organization	94	-0.363644491119185	-1.37823823958596	0.0299486731903749	0.0299486731903749	0.258533976327131	386	tags=33%	list=23%	signal=27%	Fscn1/Icam1/Swap70/Fermt2/Pdlim3/Arpc5l/Lima1/Rhoc/Src/Cyfip1/Add1/Iqgap2/Gmfb/Rnh1/Grb2/Rhog/Tpm1/Tpm2/Dpysl3/Dstn/Alox15/Cyrib/Twf2/Cdc42/Arrb1/Apoa1/Actg1/Cfl2/Pak2/Cfl1/Rac2
CC	GO:0008540	proteasome regulatory particle base subcomplex	10	-0.674964653352673	-1.58829014924901	0.0299734518252059	0.0299734518252059	0.258533976327131	378	tags=60%	list=22%	signal=47%	Psmc6/Psmc3/Psmd4/Psmc5/Psmc4/Psmc1
BP	GO:0048488	synaptic vesicle endocytosis	10	-0.67345973116981	-1.5847488481356	0.0299734518252059	0.0299734518252059	0.258533976327131	108	tags=40%	list=6%	signal=38%	Dnm2/Dnm1l/Actg1/Actb
BP	GO:0140238	presynaptic endocytosis	10	-0.67345973116981	-1.5847488481356	0.0299734518252059	0.0299734518252059	0.258533976327131	108	tags=40%	list=6%	signal=38%	Dnm2/Dnm1l/Actg1/Actb
CC	GO:0031248	protein acetyltransferase complex	10	-0.672799556744645	-1.58319536154772	0.0299734518252059	0.0299734518252059	0.258533976327131	116	tags=40%	list=7%	signal=38%	Ruvbl1/Actg1/Ruvbl2/Actb
BP	GO:0045833	negative regulation of lipid metabolic process	8	0.695460306588963	1.62939963424462	0.0301775254811866	0.0301775254811866	0.259703253241734	451	tags=62%	list=26%	signal=46%	Ceacam1/Erlin2/Sod1/Dbi/Fmo2
BP	GO:0006935	chemotaxis	60	-0.410709714648633	-1.44854959751449	0.0302408776623548	0.0302408776623548	0.259703253241734	425	tags=40%	list=25%	signal=31%	Itgb3/Hmgb1/Slc12a2/Itga2/Parva/Swap70/Itgav/Itgb2/Pla2g7/Rps19/Cyfip1/Kif5b/Lrp1/Rhog/Anxa1/Dusp3/Dpysl2/Cyrib/Hspb1/Dnm1l/Apoa1/S100a9/Rac2/Ear2
BP	GO:0042330	taxis	60	-0.410709714648633	-1.44854959751449	0.0302408776623548	0.0302408776623548	0.259703253241734	425	tags=40%	list=25%	signal=31%	Itgb3/Hmgb1/Slc12a2/Itga2/Parva/Swap70/Itgav/Itgb2/Pla2g7/Rps19/Cyfip1/Kif5b/Lrp1/Rhog/Anxa1/Dusp3/Dpysl2/Cyrib/Hspb1/Dnm1l/Apoa1/S100a9/Rac2/Ear2
BP	GO:0030010	establishment of cell polarity	24	-0.521216016218891	-1.53462810472846	0.0303431017964687	0.0303431017964687	0.260202933898982	183	tags=42%	list=11%	signal=38%	Gsk3b/Fscn1/Mapre1/Msn/Cyrib/Cdc42/Dctn1/Rab10/Myo18a/Cfl1
BP	GO:0007167	enzyme-linked receptor protein signaling pathway	80	-0.380741866994493	-1.39717542976072	0.0304840267210777	0.0304840267210777	0.260596355622279	468	tags=41%	list=27%	signal=31%	Rela/Snx5/Itga1/Itgb3/Myof/Nedd4/Gsk3b/Sh3glb1/Ahsg/Arf4/Map2k2/Fermt2/Ppm1a/Rbbp7/Pdcd4/Src/Cyfip1/Ilk/Cspg4/Srsf3/Lrp1/Gnai2/Grb2/Dusp3/Nucb2/Stat3/Dnm2/Hspb1/Rab14/Nup93/Vim/Opa1/Mzb1
BP	GO:0051223	regulation of protein transport	101	-0.357961745859423	-1.36986924466654	0.0305079364364238	0.0305079364364238	0.260596355622279	603	tags=52%	list=35%	signal=36%	Hsp90aa1/Sfn/Hsp90ab1/Stxbp5/Lcp1/Fga/Rac1/Tpr/Gnaq/Ezr/Picalm/Ran/Ufm1/Vps35/Aacs/Scfd1/Sri/Rab8a/Jup/Anxa5/Trim28/Cyp51/Pdcd10/Arfip1/Gsk3b/Slc12a2/Xpo1/Sh3glb1/Rangap1/Bcap31/Gnas/Ppm1a/Src/Nucb1/Ipo5/Oxct1/Kif5b/Csk/Lrp1/Hnrnpm/Anxa1/Pfkl/Osbp/Slc16a1/Snx12/Tardbp/Cd81/Cdc42/Arrb1/Dnm1l/Gnao1/Myo18a/Ang4
BP	GO:0002504	antigen processing and presentation of peptide or polysaccharide antigen via MHC class II	5	0.791324736225088	1.60272364550104	0.0305212977349165	0.0305212977349165	0.260596355622279	361	tags=100%	list=21%	signal=79%	Ifi30/B2m/Ctss/Pycard/Arl8b
CC	GO:0031974	membrane-enclosed lumen	543	-0.276720069798206	-1.23304375171468	0.0307193310123181	0.0307193310123181	0.261286617854648	319	tags=21%	list=19%	signal=25%	Ctnnbl1/Eef1d/Idh3g/Rbbp7/Eif3a/H1f5/Psme3/Rtraf/Ptma/Psmb5/Cpne1/Rps19/Entpd5/Dbt/Ddx3x/Src/Vcp/Pcbp2/Mcm6/Pcbp1/Add1/Api5/Stoml2/Rps6/Hnrnpu/Rexo2/Ilk/Rnh1/Tpp2/Cspg4/Man2b1/Hspb6/Rps14/Srsf3/Hadhb/Atp6v1a/Itpa/Hnrnpm/Cdc5l/Gnai2/Mrps27/Grb2/Acaa2/Rps13/Tufm/Suclg2/Fdps/Psmd4/Ssu72/Ugdh/Atp5b/Acaa1a/Eci2/Ethe1/Anxa1/Atp2b1/Mgll/Osbp/Psmc5/Srrt/Capn2/Timm50/Timm44/Dusp3/Kpna2/Sae1/Kpnb1/Trap1/Rp…
CC	GO:0043233	organelle lumen	543	-0.276720069798206	-1.23304375171468	0.0307193310123181	0.0307193310123181	0.261286617854648	319	tags=21%	list=19%	signal=25%	Ctnnbl1/Eef1d/Idh3g/Rbbp7/Eif3a/H1f5/Psme3/Rtraf/Ptma/Psmb5/Cpne1/Rps19/Entpd5/Dbt/Ddx3x/Src/Vcp/Pcbp2/Mcm6/Pcbp1/Add1/Api5/Stoml2/Rps6/Hnrnpu/Rexo2/Ilk/Rnh1/Tpp2/Cspg4/Man2b1/Hspb6/Rps14/Srsf3/Hadhb/Atp6v1a/Itpa/Hnrnpm/Cdc5l/Gnai2/Mrps27/Grb2/Acaa2/Rps13/Tufm/Suclg2/Fdps/Psmd4/Ssu72/Ugdh/Atp5b/Acaa1a/Eci2/Ethe1/Anxa1/Atp2b1/Mgll/Osbp/Psmc5/Srrt/Capn2/Timm50/Timm44/Dusp3/Kpna2/Sae1/Kpnb1/Trap1/Rp…
BP	GO:0018205	peptidyl-lysine modification	30	-0.502253579741825	-1.5576911124818	0.0307884596510783	0.0307884596510783	0.261286617854648	486	tags=53%	list=28%	signal=39%	Mybbp1a/Rela/Trim28/Fh1/Trmt112/Rangap1/H1f5/H1f4/Sae1/Uba2/Ruvbl1/Arrb1/Ddx21/Ruvbl2/Hint1/Actb
MF	GO:0004252	serine-type endopeptidase activity	18	0.546274465412021	1.60233889121522	0.0308140733347891	0.0308140733347891	0.261286617854648	100	tags=44%	list=6%	signal=42%	Cela2a/Prss2/Ctrc/Cela3b/Ctrb1/Cela1/Dpp4/St14
BP	GO:0010811	positive regulation of cell-substrate adhesion	32	-0.482034314668745	-1.51540914153946	0.0308232556587307	0.0308232556587307	0.261286617854648	508	tags=50%	list=30%	signal=36%	Rac1/Itgb1/Lims1/Fbln1/Jup/Itgb3/Gsk3b/Fermt2/Ilk/Itga5/Rras/Alox15/Dnm2/Cdc42/Apoa1/Cfl1
BP	GO:0000028	ribosomal small subunit assembly	11	-0.65108758734828	-1.5721173431144	0.0310315664035808	0.0310315664035808	0.262675587729301	469	tags=64%	list=27%	signal=46%	Mrps7/Rps5/Rps19/Rps28/Rps6/Rps14/Rps25
BP	GO:0043604	amide biosynthetic process	220	-0.314501105829753	-1.31667230026044	0.0311004784688995	0.0311004784688995	0.262882291462891	498	tags=32%	list=29%	signal=26%	Krt17/Eif2s2/Eif5b/Pkm/Dars/Rps29/Mrps7/Rpl34/Rpl28/Farsb/Acat1/Iars2/Acss1/Rpl23/Fh1/Aars/Rpl12/Mars1/Itga2/Rps5/Lrpprc/Rpl35/Pdhb/Gcn1/Rps23/Eef1d/Ybx1/Eif3a/Eprs/Rps19/Ddx3x/Bzw1/Cyfip1/Rps28/Eif1ax/Sars/Rps6/Hnrnpu/Abce1/Rps14/Arg1/Mrps27/Gclm/Wars1/Rps13/Tufm/Gclc/Eif4g1/Osbp/Eif3f/Trap1/Eif3c/Rps10/Rplp1/Eif4a1/Rps25/Tardbp/Rps26/Rpl13/Eif5a/Bzw2/Hbb-b1/Gspt1/Khsrp/S100a9/Eef1a1/Eef1b2/Ass1…
CC	GO:0098793	presynapse	132	-0.343204988832669	-1.35522075770374	0.0312981179229106	0.0312981179229106	0.264174941204958	294	tags=24%	list=17%	signal=22%	Rab1a/Sec22b/Cyfip1/Rps28/Ctnnd1/Rps6/Ilk/Rps14/Rab11b/Atp6v1a/Atp2b4/Atp2b1/Arl6ip5/Rab35/Rab8b/Rps10/Stx12/Rab2a/Dpysl2/Rps26/Rpl13/Dnm2/Rab5c/Napa/Rab14/Dnm1l/Actg1/Rab10/Rab5a/Snx4/Rpl23a/Actb
BP	GO:0033860	regulation of NAD(P)H oxidase activity	4	-0.833719840829102	-1.50224216448109	0.0314987553098106	0.0314987553098106	0.26511098148743	220	tags=75%	list=13%	signal=66%	Gnai2/Gnai3/Rfk
BP	GO:0033864	positive regulation of NAD(P)H oxidase activity	4	-0.833719840829102	-1.50224216448109	0.0314987553098106	0.0314987553098106	0.26511098148743	220	tags=75%	list=13%	signal=66%	Gnai2/Gnai3/Rfk
CC	GO:0005685	U1 snRNP	9	0.661197340210358	1.6090560166015	0.0316477126200137	0.0316477126200137	0.265985791624072	558	tags=89%	list=33%	signal=60%	Snrpg/Snrpf/Snrpd3/Snrpe/Snrpd1/Snrpn/Snrpd2/Snrpa
BP	GO:0030851	granulocyte differentiation	3	0.865702711894561	1.48303883323533	0.0318548952159885	0.0318548952159885	0.267346780573181	72	tags=33%	list=4%	signal=32%	Ceacam1
MF	GO:0005158	insulin receptor binding	4	-0.83315598601481	-1.50122617993186	0.0320281337983033	0.0320281337983033	0.268184963599076	283	tags=50%	list=17%	signal=42%	Src/Snx4
BP	GO:0061387	regulation of extent of cell growth	19	-0.559006846500886	-1.56524661415813	0.0321016395339776	0.0321016395339776	0.268184963599076	447	tags=47%	list=26%	signal=35%	Rab21/Gsk3b/Cyfip1/Ilk/Lrp1/Mgll/Dpysl2/Twf2/Dnm2
BP	GO:0006357	regulation of transcription by RNA polymerase II	118	-0.346155586034325	-1.34624394249732	0.032133676092545	0.032133676092545	0.268184963599076	491	tags=36%	list=29%	signal=28%	Tcea1/Mybbp1a/Jup/Pkm/Rela/Trim28/Wdr77/Hmgb1/Rpl23/Cand1/Nedd4/Gsk3b/Xpo1/Psmc6/Arf4/Cbx1/Gnas/Psmc3/Ybx1/Rbbp7/H1f5/Rtraf/Ptma/Ddx3x/Pcbp2/Pcbp1/Sars/Hnrnpu/Rps14/Cdc5l/H1f4/Atp2b4/Ssu72/Psmc5/Cd81/Ruvbl1/Stat3/Arrb1/Ddx21/Ruvbl2/Rps6ka1/Pcna/Actb
BP	GO:0017157	regulation of exocytosis	32	-0.481262487790037	-1.51298268874951	0.0321537334251769	0.0321537334251769	0.268184963599076	336	tags=34%	list=20%	signal=28%	Itgb2/Vps4b/Gnai2/Anxa1/Rab27a/Rab8b/Nsf/Dnm1l/Rab5a/Snx4/Rac2
BP	GO:0006139	nucleobase-containing compound metabolic process	541	-0.272694095218753	-1.21677085355597	0.0322927879440258	0.0322927879440258	0.268184963599076	444	tags=28%	list=26%	signal=31%	Farsb/Hnrnpa1/Ddx39a/Trim28/Atp5a1/Acat1/Wdr77/Iars2/Hmgb1/Nudt16l1/Acss1/Rpl23/Cand1/Pgk1/Rtcb/Ak1/Fh1/Galk1/Trmt112/Nedd4/Gsk3b/Adsl/Aars/Mthfd1/Sf3a3/Xpo1/Mars1/Bax/Lrpprc/Psmc6/Cct6a/Nudt7/Sf3a1/Icam1/Rpl35/Swap70/Cct3/Arf4/Cbx1/Ugp2/Map2k2/Pdhb/Suclg1/Cct4/Polr2h/Gnas/Me1/Ppm1a/Itgb2/Hnrnph1/Psmc3/Ctnnbl1/Eef1d/Ybx1/Idh3g/Rbbp7/Pdcd4/Rrm1/Otub1/H1f5/Rtraf/Eprs/Ptma/Rps19/Entpd5/Ddx3x/Paics/S…
MF	GO:0003676	nucleic acid binding	318	-0.293610459800455	-1.2664935247886	0.0323699421965318	0.0323699421965318	0.268184963599076	445	tags=30%	list=26%	signal=27%	Hsp90b1/Farsb/Hnrnpa1/Ddx39a/Trim28/Hdlbp/Wdr77/Iars2/Hmgb1/Nudt16l1/Rpl23/Aars/Sf3a3/Rpl12/Xpo1/Mars1/Rangap1/Rps5/Lrpprc/Nudt7/Sf3a1/Rpl35/Swap70/Cbx1/Endod1/Polr2h/Gcn1/Hnrnph1/Eef1d/Ybx1/Rbbp7/Eif3a/Pdcd4/H1f5/Rtraf/Eprs/Rps19/Ddx3x/Vcp/Pcbp2/Nucb1/Mcm6/Nudt5/Cyfip1/Pcbp1/Eif1ax/Sars/Api5/Rps6/Hnrnpu/Rexo2/Rps14/Srsf3/Hadhb/Hnrnpm/Cdc5l/Mrps27/Ptbp3/Lipe/Rps13/Tufm/H1f4/Anxa1/Eif4g1/Impdh2/Ms…
BP	GO:0070199	establishment of protein localization to chromosome	10	-0.667474155625606	-1.57066391698073	0.032371278715285	0.032371278715285	0.268184963599076	376	tags=60%	list=22%	signal=47%	Cct6a/Cct3/Cct4/H1f5/Cct5/Ruvbl2
MF	GO:0140104	molecular carrier activity	22	-0.544497080948144	-1.57428587350284	0.0324637905686228	0.0324637905686228	0.268184963599076	295	tags=45%	list=17%	signal=38%	Ptma/Ipo5/Nap1l1/Kpna2/Kpnb1/Cse1l/Tnpo1/Hbb-b1/Hbb-b2/Nasp
BP	GO:0022616	DNA strand elongation	5	-0.79228614783905	-1.52778154854203	0.0325144537965469	0.0325144537965469	0.268184963599076	116	tags=80%	list=7%	signal=75%	Mcm4/Ruvbl1/Ruvbl2/Pcna
CC	GO:0042641	actomyosin	32	-0.480643020581667	-1.51103522102391	0.0325972262135418	0.0325972262135418	0.268184963599076	611	tags=56%	list=36%	signal=37%	Septin11/Actn1/Lcp1/Pdcd6ip/Tpm3/Flnb/Vcl/Fscn1/Fermt2/Pdlim3/Lima1/Ilk/Tpm1/Septin9/Lpp/Myo18a/Acta2/Actb
MF	GO:0042287	MHC protein binding	8	-0.718938570644528	-1.58112714882172	0.0327061197339596	0.0327061197339596	0.268184963599076	434	tags=88%	list=25%	signal=66%	Atp5a1/Bcap31/Vcp/Atp5b/Cyrib/Cd81/Tubb5
BP	GO:0016485	protein processing	48	0.367180286784566	1.40685869010074	0.0327416390496097	0.0327416390496097	0.268184963599076	295	tags=33%	list=17%	signal=28%	Anpep/Enpep/Mme/Casp6/Casp7/Ace/H13/Ncstn/Cdh1/Metap2/Lpcat3/Pmpca/Ctss/Spcs3/Cycs/Klk1
BP	GO:0006366	transcription by RNA polymerase II	123	-0.343537826980808	-1.35118325984743	0.0327455919395466	0.0327455919395466	0.268184963599076	576	tags=43%	list=34%	signal=31%	Cnbp/Fus/Apex1/Tpr/Rhoa/Elob/Ezr/Hnrnpa2b1/Nampt/Tcea1/Mybbp1a/Jup/Pkm/Rela/Trim28/Wdr77/Hmgb1/Rpl23/Cand1/Nedd4/Gsk3b/Xpo1/Psmc6/Arf4/Cbx1/Polr2h/Gnas/Psmc3/Ybx1/Rbbp7/H1f5/Rtraf/Ptma/Ddx3x/Pcbp2/Pcbp1/Sars/Hnrnpu/Rps14/Cdc5l/H1f4/Atp2b4/Ssu72/Psmc5/Cd81/Ruvbl1/Stat3/Arrb1/Ddx21/Ruvbl2/Rps6ka1/Pcna/Actb
BP	GO:0061624	fructose catabolic process to hydroxyacetone phosphate and glyceraldehyde-3-phosphate	3	0.863893649844418	1.47993972168672	0.0328089026032798	0.0328089026032798	0.268184963599076	126	tags=67%	list=7%	signal=62%	Khk/Aldob
BP	GO:0061625	glycolytic process through fructose-1-phosphate	3	0.863893649844418	1.47993972168672	0.0328089026032798	0.0328089026032798	0.268184963599076	126	tags=67%	list=7%	signal=62%	Khk/Aldob
BP	GO:0032682	negative regulation of chemokine production	3	0.862997658079625	1.47840479455389	0.0328089026032798	0.0328089026032798	0.268184963599076	237	tags=100%	list=14%	signal=86%	Oas1a/Arg2/Gstp1
BP	GO:0002717	positive regulation of natural killer cell mediated immunity	3	0.861596098605783	1.47600377732449	0.0328089026032798	0.0328089026032798	0.268184963599076	61	tags=33%	list=4%	signal=32%	Dpp4
BP	GO:0019731	antibacterial humoral response	10	0.652174013823564	1.64522629326197	0.0329136211248142	0.0329136211248142	0.268184963599076	119	tags=50%	list=7%	signal=47%	Defa-rs2/Dmbt1/Lgals4/B2m/Defa4
BP	GO:0002367	cytokine production involved in immune response	14	-0.608096171391222	-1.5760132048137	0.0329624090482956	0.0329624090482956	0.268184963599076	281	tags=43%	list=16%	signal=36%	Epx/Arg1/Cd81/Ddx21/Apoa1/Prg2
BP	GO:0048814	regulation of dendrite morphogenesis	14	-0.605406430186502	-1.56904215672031	0.0329624090482956	0.0329624090482956	0.268184963599076	447	tags=50%	list=26%	signal=37%	Rab21/Nedd4/Gsk3b/Sh3glb1/Ilk/Dnm1l/Opa1
BP	GO:0032502	developmental process	595	-0.271465339848389	-1.21627060073551	0.0329787234042553	0.0329787234042553	0.268184963599076	439	tags=29%	list=26%	signal=33%	Ero1a/Trim28/Ctsh/Kpna1/Atp5a1/Wdr77/Des/Cyp51/Itgb3/Hmgb1/Myof/Cand1/Pdcd10/Pgk1/Rtcb/Nedd4/Gsk3b/Aars/Mthfd1/Psmd11/Slc12a2/Sh3glb1/Vkorc1/Itga2/Tpd52/Bax/Parva/Vat1/Ptgr3/Nudt7/Cd34/Icam1/Swap70/Ahsg/Krt7/Arf4/Scp2/Itgav/Ugp2/Bcap31/Map2k2/Hspa2/Gnas/Fermt2/Itgb2/Pdlim3/Anxa6/Unc45a/Psmc3/Cd44/Ctnnbl1/Ybx1/Plaa/Rbbp7/Pdcd4/H1f5/Cpne1/Rps19/Ddx3x/Vps4b/Src/Cyfip1/Ctnnd1/Add1/Tjp2/Sars/Golga2/An…
BP	GO:0035556	intracellular signal transduction	247	-0.309985373674096	-1.31280999937162	0.032979976442874	0.032979976442874	0.268184963599076	454	tags=31%	list=27%	signal=26%	Uchl1/Itga1/Rab21/Ero1a/Ctsh/Itgb3/Hmgb1/Rpl23/Pdcd10/Arhgap1/Nedd4/Gsk3b/Sh3glb1/Bax/Icam1/Itgav/Bcap31/Hyou1/Map2k2/Gnas/Fermt2/Ppm1a/Cd44/Eif3a/Pdcd4/Rhoc/Cpne1/Ddx3x/Src/Nucb1/Cyfip1/Rps6/Ilk/Cspg4/Csk/Lrp1/Cdc5l/Gnai2/Grb2/Ncald/Rhog/Atp2b4/Nae1/Arl6ip5/Dusp3/Kpnb1/Rab35/Trap1/Rras/Nucb2/Prkacb/Alox15/Cyrib/Cd81/Twf2/Dnm2/Cdc42/Hspb1/Arrb1/Ddx21/Dnm1l/Apoa1/S100a9/Nup93/Myo18a/Gapdh/Rps6ka1/…
CC	GO:0031674	I band	32	-0.478686579439971	-1.50488460331727	0.0330407190949859	0.0330407190949859	0.268184963599076	495	tags=44%	list=29%	signal=32%	Sri/Jup/Vcl/Anxa5/Des/Pdlim3/Krt8/Aldoa/Krt19/Atp2b4/Hspb1/Glrx3/Csrp1/Cfl2
BP	GO:0048193	Golgi vesicle transport	61	-0.407782401261408	-1.44237754743347	0.0330548544985501	0.0330548544985501	0.268184963599076	502	tags=48%	list=29%	signal=35%	Scfd1/Copb1/Rab8a/Uso1/Arf3/Arl1/Vamp3/Lman1/Sec31a/Arf4/Bcap31/Hyou1/Krt18/Copg1/Rab1a/Sec22b/Arf5/Vcp/Golga2/Csk/Snx12/Rab8b/Trappc3/Dnm2/Nsf/Rab14/Rab10/Rab1b/Myo18a
BP	GO:0007051	spindle organization	29	-0.503596519587487	-1.55491934664953	0.0330895237022163	0.0330895237022163	0.268184963599076	368	tags=66%	list=22%	signal=52%	Drg1/Ntmt1/Tpr/Rhoa/Ptpa/Smc3/Ezr/Mapre1/Dync1h1/Nudc/Vps4b/Vcp/Golga2/Hnrnpu/Ranbp1/Kpnb1/Ppp2r1a/Tubb5/Dctn1
MF	GO:0019904	protein domain specific binding	134	-0.337982340436337	-1.33506463067424	0.033205619412516	0.033205619412516	0.268450696982138	283	tags=24%	list=17%	signal=22%	Src/Vcp/Ctnnd1/Ywhab/Tjp2/Ilk/Hnrnpm/Cdc5l/Grb2/Wars1/Atp2b4/Gnai3/Tpm1/Rab27a/Atp2b1/Osbp/Kpnb1/Rab8b/Tln1/Dpysl3/Dnm2/Ncf1/Cdc42/Nsf/Dnm1l/Tubb5/U2af1/Acp1/Ehd2/Gapdh/Vim/Tuba1a
BP	GO:0051153	regulation of striated muscle cell differentiation	8	-0.717272077276463	-1.5774621098112	0.033213181279039	0.033213181279039	0.268450696982138	400	tags=62%	list=23%	signal=48%	Gsk3b/Ybx1/Fdps/Slc25a4/G6pdx
BP	GO:0023051	regulation of signaling	320	-0.293801827287759	-1.26943115767289	0.0333716915995397	0.0333716915995397	0.269363395093782	357	tags=24%	list=21%	signal=24%	Itgav/Bcap31/Hyou1/Map2k2/Gnas/Fermt2/Ppm1a/Cd44/Rbbp7/Eif3a/Pdcd4/Psme3/Cpne1/Ddx3x/Src/Vcp/Cyfip1/Oxct1/Ctnnd1/Ywhab/Cdc37/Ilk/Cspg4/Kif5b/Csk/Lrp1/Arg1/Gnai2/Gclm/Grb2/Acaa2/Atp2b4/Gclc/Anxa1/Pfkl/Gnai3/Mgll/Osbp/Slc16a1/Psmc5/Arl6ip5/Dusp3/Rab8b/Trap1/Slc25a4/Rras/Tardbp/Nucb2/Prkacb/Alox15/Cyrib/Cd81/Ruvbl1/Stat3/Dnm2/Cdc42/Hspb1/Nsf/Arrb1/Ppp2r1a/Ddx21/Dnm1l/Apoa1/Gnao1/S100a9/Ruvbl2/Nup93/…
BP	GO:0043412	macromolecule modification	313	-0.298190533972942	-1.28436391849218	0.0335260115606936	0.0335260115606936	0.270239826079089	454	tags=32%	list=27%	signal=28%	Uchl1/Uba5/Itga1/Ppm1g/Hsp90b1/Fkbp4/Ero1a/Trim28/Slk/Wdr77/Itgb3/Hmgb1/Rpl23/Cand1/Pdcd10/Galnt6/Fh1/Trmt112/Nedd4/Gsk3b/Aars/Rangap1/Vkorc1/Bax/Icam1/Swap70/Map2k2/Hspa2/Gnas/Fermt2/Ppm1a/Itgb2/Cd44/Itln1/Plaa/Rbbp7/Ehd4/Otub1/H1f5/Rtraf/Entpd5/Ddx3x/Src/Vcp/Ctnnd1/Ywhab/Cdc37/Golga2/Gfpt1/Ilk/Cspg4/Man2b1/Csk/Lrp1/Gnai2/Itga5/Wars1/H1f4/Atp2b4/Ssu72/Gclc/Anxa1/Nae1/Eif4g1/Ddah1/Osbp/Timm50/Eif…
CC	GO:0098685	Schaffer collateral - CA1 synapse	23	-0.51787383836821	-1.51367711516517	0.0339933346682859	0.0339933346682859	0.273633425345029	109	tags=43%	list=6%	signal=41%	Stxbp5/Ncam1/Itgb1/Picalm/Gsk3b/Ctnnd1/Stat3/Cdc42/Actg1/Actb
BP	GO:0031348	negative regulation of defense response	30	0.452572610350165	1.55810929086097	0.0343692946850419	0.0343692946850419	0.276243341431123	402	tags=53%	list=23%	signal=42%	Isg15/Oas1a/Lgals9/Arg2/Ceacam1/Ufd1/Gstp1/Lpcat3/Psma1/Krt1/Enpp3/Gpx1/Psmb4/Crk/Ada/Sod1
BP	GO:0048041	focal adhesion assembly	19	-0.555354294544905	-1.55501928936252	0.034411071499847	0.034411071499847	0.276243341431123	508	tags=68%	list=30%	signal=49%	Actn1/Rac1/Lims1/Vcl/Slk/Itga2/Itgav/Fermt2/Src/Lrp1/Dusp3/Actg1/Cfl1
BP	GO:1990542	mitochondrial transmembrane transport	15	-0.587439561526639	-1.53844348126254	0.0345487024758636	0.0345487024758636	0.276716380669768	169	tags=40%	list=10%	signal=36%	Timm50/Timm44/Slc25a4/Letm1/Opa1/Hspd1
BP	GO:0048002	antigen processing and presentation of peptide antigen	8	0.690898429321761	1.61871157472458	0.0345669334045809	0.0345669334045809	0.276716380669768	332	tags=62%	list=19%	signal=51%	Ifi30/B2m/Tapbp/Ctss/Pycard
MF	GO:0016616	oxidoreductase activity acting on the CH-OH group of donors NAD or NADP as acceptor	50	-0.423792007405608	-1.44403448783494	0.0346104997415305	0.0346104997415305	0.276716380669768	339	tags=32%	list=20%	signal=26%	Me1/Cbr1/Idh3g/Gpd1/Ugdh/Impdh2/G6pdx/Hsd11b1/Hadha/Ldhb/Phgdh/Prxl2b/Dhrs1/Idh3a/Bdh1/Gpd1l
BP	GO:0070997	neuron death	62	-0.409631850723139	-1.45230879460293	0.0346625549273536	0.0346625549273536	0.276758066582128	246	tags=26%	list=14%	signal=23%	Ilk/Lrp1/Gclm/Gclc/Nae1/Arl6ip5/Capn2/G6pdx/Stat3/Cdc42/Arrb1/Gapdh/Psmc1/Rras2/Tuba1a/Hspd1
BP	GO:0002718	regulation of cytokine production involved in immune response	13	-0.616417246106078	-1.56134440829057	0.0347691088712439	0.0347691088712439	0.277234190062209	281	tags=46%	list=16%	signal=39%	Epx/Arg1/Cd81/Ddx21/Apoa1/Prg2
BP	GO:1902743	regulation of lamellipodium organization	21	-0.534089017822484	-1.52111813851559	0.0349266088932614	0.0349266088932614	0.278114705231772	386	tags=43%	list=23%	signal=34%	Fscn1/Cd44/Src/Cyfip1/Twf2/Dnm2/Cdc42/Cfl1/Rac2
BP	GO:0002495	antigen processing and presentation of peptide antigen via MHC class II	4	0.807850029291154	1.51636825441317	0.0349887474280811	0.0349887474280811	0.278234524776963	332	tags=100%	list=19%	signal=81%	Ifi30/B2m/Ctss/Pycard
BP	GO:0002886	regulation of myeloid leukocyte mediated immunity	8	-0.713174829857284	-1.56845122989125	0.0352414288981778	0.0352414288981778	0.27944653984139	336	tags=62%	list=20%	signal=50%	Itgb2/Arg1/Ddx21/Snx4/Rac2
BP	GO:0002286	T cell activation involved in immune response	8	-0.712763339661783	-1.56754625922178	0.0352414288981778	0.0352414288981778	0.27944653984139	424	tags=88%	list=25%	signal=66%	Hmgb1/Icam1/Rps6/Anxa1/Rab27a/Cd81/Stat3
BP	GO:0043244	regulation of protein-containing complex disassembly	28	-0.488957544185428	-1.49495338551209	0.0352830505586305	0.0352830505586305	0.27944653984139	366	tags=36%	list=21%	signal=29%	Swap70/Lima1/Add1/Tpm1/Dstn/Twf2/Eif5a/Gspt1/Cfl2/Cfl1
BP	GO:0030155	regulation of cell adhesion	110	-0.353109412508568	-1.36087291330522	0.0353403141361257	0.0353403141361257	0.279525376236276	435	tags=34%	list=25%	signal=27%	Slk/Itgb3/Hmgb1/Hsph1/Gsk3b/Itga2/Icam1/Swap70/Itgav/Fermt2/Itgb2/Cd44/Src/Fermt3/Ilk/Lrp1/Arg1/Itga5/Atp5b/Anxa1/Lgals1/Tpm1/Dusp3/Rras/Alox15/Cyrib/Cd81/Dnm2/Cdc42/Hspb1/Apoa1/Actg1/Ass1/Cfl1/Rac2/Actb/Hspd1
BP	GO:0035239	tube morphogenesis	99	-0.351986700331659	-1.34480980458118	0.0358090185676393	0.0358090185676393	0.282853956121811	437	tags=39%	list=26%	signal=31%	Ctsh/Itgb3/Hmgb1/Pdcd10/Pgk1/Nedd4/Mthfd1/Slc12a2/Bax/Parva/Cd34/Itgav/Itgb2/Cd44/Vps4b/Src/Add1/Sars/Anxa3/Ilk/Rnh1/Cspg4/Hspb6/Lrp1/Itga5/Wars1/Atp2b4/Atp5b/Anxa1/Ddah1/Rras/Prkacb/Stat3/Cdc42/Hspb1/Actg1/Ang4/Cfl1/Opa1
BP	GO:0030857	negative regulation of epithelial cell differentiation	3	0.854236757382512	1.46339645997273	0.0359941373105823	0.0359941373105823	0.282940496543335	81	tags=67%	list=5%	signal=64%	Reg3g/Xdh
BP	GO:0009615	response to virus	29	0.454267718180697	1.52641464640165	0.0361359568001198	0.0361359568001198	0.282940496543335	349	tags=38%	list=20%	signal=31%	Isg15/Oas1a/Lgals9/Ufd1/Phb2/G3bp1/Phb/Rps15a/Pycard/Dhx15/Ifit3
BP	GO:0019932	second-messenger-mediated signaling	22	-0.538321437741594	-1.55643044654089	0.036147566345672	0.036147566345672	0.282940496543335	400	tags=41%	list=23%	signal=32%	Gsk3b/Bcap31/Gnas/Ncald/Atp2b4/Nucb2/Gapdh/Hint1/Cap2
BP	GO:0002009	morphogenesis of an epithelium	53	-0.408597285850004	-1.41725068296335	0.0361794500723589	0.0361794500723589	0.282940496543335	498	tags=40%	list=29%	signal=29%	Krt17/Nckap1/Vcl/Trim28/Ctsh/Pdcd10/Mthfd1/Slc12a2/Fermt2/Cd44/Src/Ctnnd1/Ilk/Grb2/Msn/Prkacb/Cdc42/Actg1/Cfl1/Opa1/Actb
BP	GO:0007520	myoblast fusion	10	-0.656448441682511	-1.54471880599267	0.0362078082625517	0.0362078082625517	0.282940496543335	421	tags=60%	list=25%	signal=46%	Myof/Gsk3b/Ehd1/Capn2/Cd81/Ehd2
BP	GO:0035774	positive regulation of insulin secretion involved in cellular response to glucose stimulus	10	-0.655451517803462	-1.5423728988866	0.0362078082625517	0.0362078082625517	0.282940496543335	270	tags=70%	list=16%	signal=59%	Rac1/Sri/Oxct1/Kif5b/Lrp1/Osbp/Arrb1
BP	GO:0061178	regulation of insulin secretion involved in cellular response to glucose stimulus	10	-0.655451517803462	-1.5423728988866	0.0362078082625517	0.0362078082625517	0.282940496543335	270	tags=70%	list=16%	signal=59%	Rac1/Sri/Oxct1/Kif5b/Lrp1/Osbp/Arrb1
BP	GO:0009164	nucleoside catabolic process	9	0.651524925622549	1.58551772335515	0.0362509634935221	0.0362509634935221	0.282940496543335	157	tags=44%	list=9%	signal=41%	Xdh/Dpyd/Pnp/Gda
BP	GO:0034656	nucleobase-containing small molecule catabolic process	9	0.651524925622549	1.58551772335515	0.0362509634935221	0.0362509634935221	0.282940496543335	157	tags=44%	list=9%	signal=41%	Xdh/Dpyd/Pnp/Gda
CC	GO:0032587	ruffle membrane	21	-0.53316487029553	-1.51848610992297	0.0363144012672674	0.0363144012672674	0.283061705753606	607	tags=71%	list=35%	signal=47%	Twf1/Rac1/Rhoa/Itgb1/Hip1r/Sh3bgrl3/Itgb3/Arf4/Itgav/Src/Cdc37/Itga5/Tpm1/Dnm2/Eef1a1
CC	GO:0140535	intracellular protein-containing complex	119	-0.340883886394141	-1.33196416693176	0.0368020304568528	0.0368020304568528	0.286484705574252	418	tags=32%	list=24%	signal=26%	Cand1/Rtcb/Nedd4/Gsk3b/Psmd11/Mars1/Psmc6/Cct6a/Cct3/Cct4/Polr2h/Psmc3/Ybx1/Psme3/Rtraf/Eprs/Psmb5/Stip1/Vcp/Cyfip1/Cdc37/Hnrnpu/Psmd4/Psmc5/Stx12/Cct5/Trappc3/Prkacb/Ruvbl1/Arih1/Hspb1/Zbtb8os/Psmc4/Dctn1/Actg1/Ruvbl2/Psmc1/Actb
MF	GO:0015631	tubulin binding	40	-0.446108901589995	-1.46555771907298	0.0369276218611521	0.0369276218611521	0.287084129510591	530	tags=52%	list=31%	signal=37%	Smc3/Ezr/Tbcd/Tbca/Rmdn1/Hsph1/Lrpprc/Mapre1/Gnas/Ddx3x/Golga2/Kif5b/Ncald/Dpysl2/Cct5/Dnm2/Dnm1l/Dctn1/Tbcb/Gapdh/Opa1
BP	GO:0045739	positive regulation of DNA repair	14	-0.600572126615938	-1.55651300981604	0.0372308530342646	0.0372308530342646	0.287865728715707	116	tags=50%	list=7%	signal=47%	Trim28/Hmgb1/Fh1/Ruvbl1/Ruvbl2/Pcna/Actb
BP	GO:0016358	dendrite development	33	-0.468602328415422	-1.47365746841922	0.03725782414307	0.03725782414307	0.287865728715707	572	tags=48%	list=33%	signal=33%	Rac1/Rhoa/Itgb1/Picalm/Rab21/Nedd4/Gsk3b/Sh3glb1/Arf4/Cyfip1/Ilk/Cdc42/Dnm1l/Pak2/Cfl1/Opa1
CC	GO:0005766	primary lysosome	3	0.851820180556178	1.45925661239259	0.0372682333759903	0.0372682333759903	0.287865728715707	119	tags=67%	list=7%	signal=62%	Defa-rs2/Defa4
CC	GO:0042582	azurophil granule	3	0.851820180556178	1.45925661239259	0.0372682333759903	0.0372682333759903	0.287865728715707	119	tags=67%	list=7%	signal=62%	Defa-rs2/Defa4
BP	GO:0010256	endomembrane system organization	79	-0.375232532887408	-1.37773342691255	0.0372775687672043	0.0372775687672043	0.287865728715707	421	tags=35%	list=25%	signal=28%	Myof/Pdcd10/Lman1/Sec31a/Sh3glb1/Map2k2/Rab5b/Anxa6/Rab1a/Sec22b/Vps4b/Golga2/Rab27a/Osbp/Atl3/Stx12/Rab2a/Tardbp/Dnm2/Cdc42/Rab5c/S100a9/Dctn1/Ehd2/Nup93/Rab10/Rab1b/Myo18a
BP	GO:0099173	postsynapse organization	28	-0.487077237068024	-1.48920447842518	0.0373692077727952	0.0373692077727952	0.287865728715707	102	tags=46%	list=6%	signal=44%	Rac1/Itgb1/Hip1r/Ezr/Vps35/Itgb3/Arf4/Hnrnpm/Cdc42/Dnm1l/Cfl1/Opa1/Actb
BP	GO:0006399	tRNA metabolic process	28	-0.486294275900906	-1.4868106295902	0.0373692077727952	0.0373692077727952	0.287865728715707	515	tags=46%	list=30%	signal=33%	Gars/Dars/Farsb/Iars2/Rtcb/Trmt112/Aars/Mars1/Rtraf/Eprs/Sars/Wars1/Zbtb8os
BP	GO:0016079	synaptic vesicle exocytosis	7	-0.72592991438436	-1.5272837246625	0.0377767412249585	0.0377767412249585	0.28994863647967	95	tags=43%	list=6%	signal=41%	Napa/Dnm1l/Rab5a
CC	GO:0000315	organellar large ribosomal subunit	8	0.680891462708727	1.5952661708896	0.0378625966473057	0.0378625966473057	0.28994863647967	322	tags=38%	list=19%	signal=31%	Mrpl15/Mrpl38/Mrpl39
CC	GO:0005762	mitochondrial large ribosomal subunit	8	0.680891462708727	1.5952661708896	0.0378625966473057	0.0378625966473057	0.28994863647967	322	tags=38%	list=19%	signal=31%	Mrpl15/Mrpl38/Mrpl39
BP	GO:0001523	retinoid metabolic process	12	0.589497050534229	1.57249981107029	0.037892617588513	0.037892617588513	0.28994863647967	502	tags=67%	list=29%	signal=47%	Retsat/Dhrs4/Dgat1/Ttr/Aldh1a1/Rbp2/Cyp3a13/Adh5
BP	GO:0050867	positive regulation of cell activation	38	-0.452054646358789	-1.46924603925129	0.0379008746355685	0.0379008746355685	0.28994863647967	193	tags=26%	list=11%	signal=24%	Anxa1/Lgals1/Cyrib/Cd81/Pla2g4a/Snx4/Rps6ka1/Acta2/Actb/Hspd1
BP	GO:0051046	regulation of secretion	97	-0.35816579947453	-1.36655355356095	0.0379340426151516	0.0379340426151516	0.28994863647967	236	tags=24%	list=14%	signal=22%	Kif5b/Lrp1/Gnai2/Anxa1/Pfkl/Rab27a/Osbp/Slc16a1/Rab8b/Dpysl2/Tardbp/Nucb2/Pla2g4a/Nsf/Arrb1/Dnm1l/Gnao1/S100a9/Rab5a/Myo18a/Ang4/Snx4/Rac2
MF	GO:0004623	phospholipase A2 activity	5	-0.785125413412297	-1.51397335820444	0.0382368847279953	0.0382368847279953	0.291573431558248	118	tags=100%	list=7%	signal=93%	Pla2g7/Pla2g4a/Pla2g2a/Pla2g4c
BP	GO:0071763	nuclear membrane organization	7	-0.724370226305307	-1.52400229739041	0.0382838040145361	0.0382838040145361	0.291573431558248	285	tags=43%	list=17%	signal=36%	Vps4b/Tardbp/Dctn1
BP	GO:0006942	regulation of striated muscle contraction	11	0.637154551408161	1.66588154784043	0.0382946612764548	0.0382946612764548	0.291573431558248	311	tags=55%	list=18%	signal=45%	Ace2/Arg2/Atp1b1/Dsc2/Dsg2/Calm1
MF	GO:0140640	catalytic activity acting on a nucleic acid	65	-0.396329931315002	-1.41698369291744	0.038654297159175	0.038654297159175	0.293460658969751	530	tags=40%	list=31%	signal=29%	Smc3/Gars/Mcm4/Mcm2/Dars/Farsb/Ddx39a/Iars2/Rtcb/Aars/Mars1/Polr2h/Eprs/Ddx3x/Mcm6/Sars/Rexo2/Wars1/Anxa1/Eif4a1/Ruvbl1/Ddx21/Ruvbl2/Ang4/Pcna/Ear2
BP	GO:0018209	peptidyl-serine modification	31	-0.471690168450809	-1.47301283683841	0.0387481371087928	0.0387481371087928	0.293460658969751	417	tags=42%	list=24%	signal=32%	Pdcd10/Gsk3b/Bax/Map2k2/Cd44/Src/Ilk/Atp2b4/Eif4g1/Prkacb/Arrb1/Gpd1l/Pak2
BP	GO:0032429	regulation of phospholipase A2 activity	5	-0.784348329699905	-1.51247489182243	0.0387571064816616	0.0387571064816616	0.293460658969751	311	tags=80%	list=18%	signal=66%	Plaa/Lrp1/Anxa1/Ang4
BP	GO:0007269	neurotransmitter secretion	8	-0.704401912702173	-1.54915737356654	0.0387908669022994	0.0387908669022994	0.293460658969751	95	tags=38%	list=6%	signal=36%	Napa/Dnm1l/Rab5a
BP	GO:0099643	signal release from synapse	8	-0.704401912702173	-1.54915737356654	0.0387908669022994	0.0387908669022994	0.293460658969751	95	tags=38%	list=6%	signal=36%	Napa/Dnm1l/Rab5a
BP	GO:0001932	regulation of protein phosphorylation	111	-0.354971437796552	-1.36954681212324	0.0389061467253483	0.0389061467253483	0.293956389244017	425	tags=36%	list=25%	signal=29%	Itgb3/Hmgb1/Pdcd10/Gsk3b/Bax/Icam1/Map2k2/Hspa2/Gnas/Fermt2/Itgb2/Cd44/Itln1/Ehd4/Rtraf/Ddx3x/Src/Ctnnd1/Cdc37/Ilk/Cspg4/Csk/Lrp1/Itga5/Wars1/Atp2b4/Eif4g1/Osbp/Dusp3/Tardbp/Cd81/Hbb-b1/Hspb1/Arrb1/Apoa1/Ang4/Gpd1l/Pak2/Actb/Itlnb
BP	GO:0051276	chromosome organization	69	-0.382211886599535	-1.37743284678872	0.0392156862745098	0.0392156862745098	0.295916713126065	376	tags=33%	list=22%	signal=27%	Cct6a/Mapre1/Cct3/Hspa2/Cct4/Nudc/H1f5/Vps4b/Src/Mcm6/Golga2/Hnrnpu/Itpa/H1f4/Anxa1/Kpnb1/Cct5/Ruvbl1/Ppp2r1a/Ruvbl2/Nasp/Pcna/Actb
BP	GO:0051492	regulation of stress fiber assembly	14	-0.583198806680542	-1.5114862806278	0.0394321766561514	0.0394321766561514	0.29679223274687	340	tags=50%	list=20%	signal=40%	Fermt2/Rhoc/Tpm1/Cdc42/Apoa1/Actg1/Pak2
BP	GO:0110020	regulation of actomyosin structure organization	14	-0.583198806680542	-1.5114862806278	0.0394321766561514	0.0394321766561514	0.29679223274687	340	tags=50%	list=20%	signal=40%	Fermt2/Rhoc/Tpm1/Cdc42/Apoa1/Actg1/Pak2
BP	GO:0043457	regulation of cellular respiration	10	0.645207269048139	1.62765142606391	0.0396957458997015	0.0396957458997015	0.297899203365746	75	tags=40%	list=4%	signal=38%	Oas1a/Ppif/Cox7a1/Cox7a2
BP	GO:0034333	adherens junction assembly	5	-0.782788480330497	-1.50946700244864	0.0397975502994179	0.0397975502994179	0.297899203365746	23	tags=80%	list=1%	signal=79%	Tbcd/Vcl/Pak2/Actb
MF	GO:0003725	double-stranded RNA binding	20	-0.521571810614823	-1.47333086078873	0.0398162327718224	0.0398162327718224	0.297899203365746	249	tags=35%	list=15%	signal=30%	Hnrnpu/Msn/Eif4a1/Ddx21/Tubb4b/Vim/Hspd1
BP	GO:0010927	cellular component assembly involved in morphogenesis	20	-0.52065695506964	-1.47074658594785	0.0398162327718224	0.0398162327718224	0.297899203365746	253	tags=35%	list=15%	signal=30%	Krt8/Ilk/Krt19/Tpm1/Actg1/Csrp1/Cfl2
CC	GO:0010494	cytoplasmic stress granule	20	-0.53992619594273	-1.52517814582995	0.039831347252092	0.039831347252092	0.297899203365746	316	tags=35%	list=18%	signal=29%	Ybx1/Ddx3x/Vcp/Eif4g1/Kpna2/Kpnb1/Khsrp
BP	GO:0006473	protein acetylation	18	-0.550376648313542	-1.51476442858083	0.04	0.04	0.298028804672463	116	tags=28%	list=7%	signal=26%	Ruvbl1/Arrb1/Ddx21/Ruvbl2/Actb
BP	GO:0070059	intrinsic apoptotic signaling pathway in response to endoplasmic reticulum stress	11	-0.61506848169512	-1.48514554119228	0.04	0.04	0.298028804672463	439	tags=45%	list=26%	signal=34%	Ero1a/Gsk3b/Bax/Hyou1/Opa1
BP	GO:0002791	regulation of peptide secretion	35	-0.461036066492499	-1.47873171968564	0.04	0.04	0.298028804672463	270	tags=34%	list=16%	signal=29%	Oxct1/Kif5b/Lrp1/Pfkl/Osbp/Slc16a1/Rab8b/Tardbp/Nucb2/Arrb1/Gnao1/S100a9
BP	GO:0021782	glial cell development	12	-0.609435304929204	-1.50561731204275	0.0402576489533011	0.0402576489533011	0.298817612830755	246	tags=42%	list=14%	signal=36%	Ilk/Lrp1/Phgdh/S100a9/Vim
BP	GO:0140888	interferon-mediated signaling pathway	11	0.635131539641483	1.66059225348363	0.0402788232991703	0.0402788232991703	0.298817612830755	21	tags=18%	list=1%	signal=18%	Isg15/Oas1a
MF	GO:0036402	proteasome-activating activity	5	-0.781946072684642	-1.50784257059255	0.0403177723554979	0.0403177723554979	0.298817612830755	378	tags=100%	list=22%	signal=78%	Psmc3/Psmc5/Psmc4/Psmc1
BP	GO:0120033	negative regulation of plasma membrane bounded cell projection assembly	5	-0.781895973134257	-1.50774596260707	0.0403177723554979	0.0403177723554979	0.298817612830755	108	tags=40%	list=6%	signal=38%	Dnm2/Cfl1
CC	GO:0045335	phagocytic vesicle	30	-0.48253627093746	-1.49653977792605	0.0403587443946188	0.0403587443946188	0.298817612830755	257	tags=37%	list=15%	signal=32%	Anxa3/Kif5b/Rab11b/Rab8b/Stx12/Cdc42/Rab14/Actg1/Rab5a/Myo18a/Vim
BP	GO:0010646	regulation of cell communication	318	-0.291096906441511	-1.25565127122762	0.0404624277456647	0.0404624277456647	0.299100606009326	425	tags=28%	list=25%	signal=26%	Itgb3/Hmgb1/Myof/Rpl23/Pdcd10/Nedd4/Gsk3b/Slc12a2/Sh3glb1/Itga2/Bax/Icam1/Ahsg/Itgav/Bcap31/Hyou1/Map2k2/Gnas/Fermt2/Ppm1a/Cd44/Rbbp7/Eif3a/Pdcd4/Psme3/Cpne1/Ddx3x/Src/Vcp/Cyfip1/Oxct1/Ctnnd1/Ywhab/Cdc37/Ilk/Cspg4/Kif5b/Csk/Lrp1/Arg1/Gnai2/Gclm/Grb2/Acaa2/Atp2b4/Gclc/Anxa1/Pfkl/Gnai3/Mgll/Osbp/Slc16a1/Psmc5/Arl6ip5/Dusp3/Rab8b/Trap1/Slc25a4/Rras/Tardbp/Nucb2/Prkacb/Alox15/Cyrib/Cd81/Ruvbl1/Stat3/…
BP	GO:0032355	response to estradiol	4	-0.82227782250221	-1.48162530791171	0.0404982113962387	0.0404982113962387	0.299100606009326	193	tags=75%	list=11%	signal=67%	Anxa1/Stat3/Ruvbl2
BP	GO:0006734	NADH metabolic process	11	-0.633000058096934	-1.52844316012783	0.0406535876170408	0.0406535876170408	0.299822446140928	339	tags=55%	list=20%	signal=44%	Me1/Idh3g/Vcp/Gpd1/Idh3a/Gpd1l
BP	GO:0046686	response to cadmium ion	7	0.701302285717529	1.5728672478371	0.0408032917946095	0.0408032917946095	0.299822446140928	51	tags=29%	list=3%	signal=28%	Cpa1/Mapk1
BP	GO:0009155	purine deoxyribonucleotide catabolic process	7	0.699597618995759	1.56904405417332	0.0408032917946095	0.0408032917946095	0.299822446140928	157	tags=43%	list=9%	signal=39%	Xdh/Pnp/Gda
BP	GO:0030072	peptide hormone secretion	38	-0.449749889530262	-1.46175523063108	0.0408163265306122	0.0408163265306122	0.299822446140928	294	tags=39%	list=17%	signal=33%	Gnas/Rab1a/Oxct1/Kif5b/Rab11b/Lrp1/Anxa1/Pfkl/Osbp/Slc16a1/Rab8b/Tardbp/Nucb2/Arrb1/Gnao1
MF	GO:0015085	calcium ion transmembrane transporter activity	9	-0.675817057860962	-1.53527104855565	0.0408496732026144	0.0408496732026144	0.299822446140928	462	tags=67%	list=27%	signal=49%	Anxa5/Itgav/Anxa6/Atp2b4/Atp2b1/Letm1
BP	GO:0031056	regulation of histone modification	14	-0.580951900174776	-1.5056629347663	0.0410094637223975	0.0410094637223975	0.299835596367381	302	tags=57%	list=18%	signal=47%	Mybbp1a/Fh1/Otub1/H1f5/Arrb1/Ddx21/Sart3/Ruvbl2
BP	GO:0000045	autophagosome assembly	14	-0.579765946803229	-1.50258927921347	0.0410094637223975	0.0410094637223975	0.299835596367381	391	tags=50%	list=23%	signal=39%	Scfd1/Sh3glb1/Rab1a/Sec22b/Stx12/Rab1b/Snx4
BP	GO:0001954	positive regulation of cell-matrix adhesion	14	-0.579340193603624	-1.50148584739439	0.0410094637223975	0.0410094637223975	0.299835596367381	572	tags=64%	list=33%	signal=43%	Rac1/Lims1/Jup/Itgb3/Gsk3b/Fermt2/Ilk/Rras/Cfl1
BP	GO:0007159	leukocyte cell-cell adhesion	50	-0.415087640635567	-1.41437511344595	0.0410557184750733	0.0410557184750733	0.299835596367381	255	tags=32%	list=15%	signal=28%	Fermt3/Arg1/Itga5/Anxa1/Lgals1/Msn/Dusp3/Cyrib/Cd81/Hspb1/S100a9/Apoa4/Ass1/Rac2/Actb/Hspd1
BP	GO:1905037	autophagosome organization	15	-0.569417485135499	-1.49124552634321	0.0412044374009509	0.0412044374009509	0.299835596367381	391	tags=47%	list=23%	signal=36%	Scfd1/Sh3glb1/Rab1a/Sec22b/Stx12/Rab1b/Snx4
BP	GO:0019674	NAD metabolic process	15	-0.577866327957329	-1.51337217223965	0.0412200788520064	0.0412200788520064	0.299835596367381	339	tags=47%	list=20%	signal=38%	Me1/Idh3g/Vcp/Gpd1/Ldhb/Idh3a/Gpd1l
BP	GO:0006576	biogenic amine metabolic process	14	0.569825740308594	1.55939892308103	0.0412639032168131	0.0412639032168131	0.299835596367381	358	tags=43%	list=21%	signal=34%	Gdpd1/Maoa/Agmat/Maob/Abat/Ddc
BP	GO:0008654	phospholipid biosynthetic process	20	-0.519279782543643	-1.4668563626998	0.0413476263399694	0.0413476263399694	0.299835596367381	204	tags=35%	list=12%	signal=31%	Fdps/Osbp/Capn2/Alox15/Pla2g4a/Apoa1/Pla2g4c
MF	GO:0030695	GTPase regulator activity	29	-0.475094569361303	-1.46691589130349	0.0413589364844904	0.0413589364844904	0.299835596367381	610	tags=55%	list=36%	signal=36%	Lamtor3/Arhgdib/Sec23b/Stxbp5/Gnaq/Tbcd/Arhgap1/Rangap1/Eef1d/Nucb1/Iqgap2/Ranbp1/Grb2/Nucb2/Arrb1/Eef1b2
MF	GO:0060589	nucleoside-triphosphatase regulator activity	29	-0.475094569361303	-1.46691589130349	0.0413589364844904	0.0413589364844904	0.299835596367381	610	tags=55%	list=36%	signal=36%	Lamtor3/Arhgdib/Sec23b/Stxbp5/Gnaq/Tbcd/Arhgap1/Rangap1/Eef1d/Nucb1/Iqgap2/Ranbp1/Grb2/Nucb2/Arrb1/Eef1b2
BP	GO:0050793	regulation of developmental process	249	-0.306750348468007	-1.29534329375449	0.0415183867141162	0.0415183867141162	0.300378757428881	437	tags=33%	list=26%	signal=29%	Ctsh/Wdr77/Cyp51/Itgb3/Hmgb1/Pdcd10/Pgk1/Nedd4/Gsk3b/Slc12a2/Sh3glb1/Bax/Parva/Vat1/Ptgr3/Cd34/Icam1/Ahsg/Itgav/Map2k2/Gnas/Fermt2/Itgb2/Cd44/Ybx1/Plaa/Rbbp7/Pdcd4/Cpne1/Rps19/Src/Cyfip1/Add1/Tjp2/Sars/Golga2/Anxa3/Hnrnpu/Aldoa/Ilk/Rnh1/Hspb6/Lrp1/Ptbp3/Ehd1/Itga5/Wars1/Rhog/Fdps/Atp2b4/Anxa1/Eif4g1/Tpm1/Msn/Atp2b1/Mgll/Ddah1/Nap1l1/Srrt/Capn2/Slc25a4/Rras/Dpysl2/Nucb2/G6pdx/Cyrib/Twf2/Ruvbl1/Eif…
BP	GO:0032456	endocytic recycling	16	-0.562950310835592	-1.5018309384596	0.0416666666666667	0.0416666666666667	0.300378757428881	303	tags=75%	list=18%	signal=62%	Vps35/Rab8a/Arhgap1/Ehd4/Rab11b/Ehd1/Snx12/Rab35/Stx12/Rab14/Ehd2/Snx4
BP	GO:0034314	Arp2/3 complex-mediated actin nucleation	16	-0.556917320200301	-1.48573621071344	0.0416666666666667	0.0416666666666667	0.300378757428881	559	tags=56%	list=33%	signal=38%	Arpc5/Hip1r/Nckap1/Arfip1/Arpc5l/Cyfip1/Iqgap2/Gmfb/Rnh1
BP	GO:0006644	phospholipid metabolic process	36	-0.456951039783699	-1.46697203592302	0.0417287630402385	0.0417287630402385	0.300378757428881	204	tags=31%	list=12%	signal=27%	Fdps/Osbp/Capn2/Alox15/Pla2g4a/Pla2g2a/Hadha/Apoa1/Apoa4/Pnliprp2/Pla2g4c
BP	GO:0090087	regulation of peptide transport	36	-0.452297152566687	-1.45203143657801	0.0417287630402385	0.0417287630402385	0.300378757428881	270	tags=33%	list=16%	signal=29%	Oxct1/Kif5b/Lrp1/Pfkl/Osbp/Slc16a1/Rab8b/Tardbp/Nucb2/Arrb1/Gnao1/S100a9
CC	GO:0001772	immunological synapse	12	-0.605121410313424	-1.49495978307566	0.0418679549114332	0.0418679549114332	0.300378757428881	536	tags=67%	list=31%	signal=46%	Pdcd6ip/Ezr/Coro1a/Icam1/Stoml2/Atp2b1/Dusp3/Cd81
BP	GO:0032436	positive regulation of proteasomal ubiquitin-dependent protein catabolic process	12	-0.603539339507065	-1.49105125796124	0.0418679549114332	0.0418679549114332	0.300378757428881	400	tags=50%	list=23%	signal=39%	Gsk3b/Bcap31/Vcp/Gclc/Arih1/Usp5
BP	GO:2000060	positive regulation of ubiquitin-dependent protein catabolic process	12	-0.603539339507065	-1.49105125796124	0.0418679549114332	0.0418679549114332	0.300378757428881	400	tags=50%	list=23%	signal=39%	Gsk3b/Bcap31/Vcp/Gclc/Arih1/Usp5
CC	GO:0005795	Golgi stack	13	-0.60328226752311	-1.52807437002821	0.0419626133363008	0.0419626133363008	0.300378757428881	483	tags=77%	list=28%	signal=56%	Uso1/Gorasp2/Rab21/Bcap31/Nucb1/Golga2/Nucb2/Nsf/Rab14/Hspd1
BP	GO:0030177	positive regulation of Wnt signaling pathway	8	-0.68161534215317	-1.4990439608291	0.0421585160202361	0.0421585160202361	0.300378757428881	337	tags=100%	list=20%	signal=81%	Vps35/Ppm1a/Ddx3x/Src/Vcp/Ilk/Ruvbl1
BP	GO:0090263	positive regulation of canonical Wnt signaling pathway	8	-0.68161534215317	-1.4990439608291	0.0421585160202361	0.0421585160202361	0.300378757428881	337	tags=100%	list=20%	signal=81%	Vps35/Ppm1a/Ddx3x/Src/Vcp/Ilk/Ruvbl1
MF	GO:0003746	translation elongation factor activity	8	-0.68161275926085	-1.49903828039779	0.0421585160202361	0.0421585160202361	0.300378757428881	317	tags=62%	list=19%	signal=51%	Eef1d/Tufm/Eif5a/Eef1a1/Eef1b2
BP	GO:0000255	allantoin metabolic process	5	0.770806184006657	1.561166030395	0.0421964457923878	0.0421964457923878	0.300378757428881	157	tags=60%	list=9%	signal=55%	Xdh/Pnp/Gda
BP	GO:0009172	purine deoxyribonucleoside monophosphate catabolic process	5	0.770806184006657	1.561166030395	0.0421964457923878	0.0421964457923878	0.300378757428881	157	tags=60%	list=9%	signal=55%	Xdh/Pnp/Gda
BP	GO:0042269	regulation of natural killer cell mediated cytotoxicity	5	0.770436802496138	1.56041789697516	0.0421964457923878	0.0421964457923878	0.300378757428881	72	tags=40%	list=4%	signal=38%	Lgals9/Ceacam1
MF	GO:0140296	general transcription initiation factor binding	9	-0.674282712867042	-1.53178543744202	0.042483660130719	0.042483660130719	0.301186254767422	468	tags=78%	list=27%	signal=57%	Rela/Cand1/Hnrnpu/Psmc5/Ruvbl1/Ruvbl2/Psmc1
CC	GO:0031901	early endosome membrane	9	-0.67269653758495	-1.52818208212537	0.042483660130719	0.042483660130719	0.301186254767422	215	tags=78%	list=13%	signal=68%	Rac1/Snx5/Rab21/Ehd1/Snx12/Rab5a/Snx4
CC	GO:0005741	mitochondrial outer membrane	39	0.388383153591065	1.42027423999762	0.042512604243469	0.042512604243469	0.301186254767422	255	tags=38%	list=15%	signal=33%	Vdac3/Vdac2/Mgst1/Maoa/Vdac1/Phb2/Acsl5/Mtarc2/Nme1/Mtch2/Maob/Phb/Cyb5b/Cnp/Pgrmc1
MF	GO:0051020	GTPase binding	50	-0.409339828645957	-1.39478994289637	0.0425219941348974	0.0425219941348974	0.301186254767422	497	tags=50%	list=29%	signal=37%	Hsp90aa1/Arhgdib/Lcp1/Rac1/Picalm/Nckap1/Vcl/Gnb2/Arhgap1/Xpo1/Rangap1/Ybx1/Eprs/Ipo5/Cyfip1/Iqgap2/Stoml2/Ehd1/Kpnb1/Cse1l/Tnpo1/Cyrib/Nsf/Dnm1l/Pak2
BP	GO:0010658	striated muscle cell apoptotic process	11	-0.630326073633427	-1.52198655208924	0.0425779958488147	0.0425779958488147	0.301186254767422	246	tags=45%	list=14%	signal=39%	Ilk/Hspb6/Capn2/Slc25a4/Eif5a
BP	GO:0030199	collagen fibril organization	4	-0.818927183875463	-1.47558794334805	0.0426157355311396	0.0426157355311396	0.301186254767422	34	tags=50%	list=2%	signal=49%	Col18a1/Serpinh1
BP	GO:0051293	establishment of spindle localization	10	-0.650500615377433	-1.53072270429627	0.0429217484614165	0.0429217484614165	0.302448223225098	368	tags=50%	list=22%	signal=39%	Mapre1/Dync1h1/Kpnb1/Dctn1/Cfl1
MF	GO:0140096	catalytic activity acting on a protein	215	0.258787263968918	1.2421918348316	0.0430124109087046	0.0430124109087046	0.302448223225098	217	tags=18%	list=13%	signal=18%	Cela2a/Prss2/Anpep/Ctrc/Cela3b/Cpa1/Ctrb1/Cela1/Ace2/Enpep/Mapk1/Naaladl1/Mep1b/Glrx/Dpp4/Xpnpep1/Ppif/Parp4/Pepd/Pdia2/St14/Cpped1/Psmb10/Ctsa/Mme/Psmb8/Lap3/Csnk2b/Cndp2/Casp6/Casp7/Psmb9/Ace/Csnk2a1/Naa50/H13/Ppil1/Ncstn/Txnrd1
BP	GO:0030836	positive regulation of actin filament depolymerization	5	-0.769544528888117	-1.48392842058823	0.0432525951557093	0.0432525951557093	0.302448223225098	138	tags=60%	list=8%	signal=55%	Dstn/Cfl2/Cfl1
BP	GO:1901881	positive regulation of protein depolymerization	5	-0.769544528888117	-1.48392842058823	0.0432525951557093	0.0432525951557093	0.302448223225098	138	tags=60%	list=8%	signal=55%	Dstn/Cfl2/Cfl1
BP	GO:0007098	centrosome cycle	16	-0.556306077613583	-1.48410554631914	0.0432692307692308	0.0432692307692308	0.302448223225098	285	tags=56%	list=17%	signal=47%	Pdcd6ip/Cdk11b/Xpo1/Vps4b/Golga2/Ranbp1/Slc16a1/Dctn1/Tuba1a
BP	GO:0045428	regulation of nitric oxide biosynthetic process	16	-0.556103585898875	-1.48356534176454	0.0432692307692308	0.0432692307692308	0.302448223225098	372	tags=50%	list=22%	signal=39%	Cd34/Icam1/Itgb2/Atp2b4/Ddah1/Dnm2/Khsrp/Ass1
BP	GO:0080164	regulation of nitric oxide metabolic process	16	-0.556103585898875	-1.48356534176454	0.0432692307692308	0.0432692307692308	0.302448223225098	372	tags=50%	list=22%	signal=39%	Cd34/Icam1/Itgb2/Atp2b4/Ddah1/Dnm2/Khsrp/Ass1
BP	GO:0046503	glycerolipid catabolic process	16	-0.555657007618386	-1.4823739664954	0.0432692307692308	0.0432692307692308	0.302448223225098	212	tags=44%	list=12%	signal=39%	Pla2g7/Lipe/Mgll/Pla2g4a/Apoa4/Pnliprp2/Pla2g4c
CC	GO:0005684	U2-type spliceosomal complex	29	0.446903243247838	1.50166879290893	0.0435011561922265	0.0435011561922265	0.302448223225098	478	tags=59%	list=28%	signal=43%	Snrpg/Snrpa1/Snrpf/Ppil1/Lsm8/Snrpd3/Snrpe/Snrpd1/Dhx15/Lsm3/Sf3b6/Snrpn/Prpf8/Sf3b3/Snrnp200/Eftud2/Snrpd2
MF	GO:0038023	signaling receptor activity	26	0.445817854150894	1.48758504769296	0.0435103621311955	0.0435103621311955	0.302448223225098	54	tags=19%	list=3%	signal=19%	Reg2/Reg1/Reg3b/Dmbt1/Reg3g
MF	GO:0060089	molecular transducer activity	26	0.445817854150894	1.48758504769296	0.0435103621311955	0.0435103621311955	0.302448223225098	54	tags=19%	list=3%	signal=19%	Reg2/Reg1/Reg3b/Dmbt1/Reg3g
BP	GO:0061077	chaperone-mediated protein folding	27	-0.488413545551126	-1.48489547404251	0.0435435435435435	0.0435435435435435	0.302448223225098	442	tags=70%	list=26%	signal=53%	Pdia4/Cct2/Hspa1a/Hspe1/Ppid/Cct7/Tcp1/St13/Fkbp4/Ero1a/Hsph1/Cct6a/Cct3/Hspa2/Cct4/Unc45a/Hspb6/Cct5/Hspb1
BP	GO:0009201	ribonucleoside triphosphate biosynthetic process	47	0.388351599643941	1.47601282896312	0.0435534260425385	0.0435534260425385	0.302448223225098	339	tags=43%	list=20%	signal=35%	ND5/COX2/Ndufs2/Pnp/Ndufa12/Ndufa9/Ndufa6/Nme1/Ndufa10/Ndufb10/Atp5j2/Atp5l/Ndufs3/Ndufa5/Ndufa8/Ndufv1/Ndufb4/ATP8/Atp5pb/ND4
BP	GO:0032608	interferon-beta production	9	0.645561484608323	1.57100539842575	0.0435621354117816	0.0435621354117816	0.302448223225098	21	tags=22%	list=1%	signal=22%	Isg15/Oas1a
BP	GO:0032648	regulation of interferon-beta production	9	0.645561484608323	1.57100539842575	0.0435621354117816	0.0435621354117816	0.302448223225098	21	tags=22%	list=1%	signal=22%	Isg15/Oas1a
BP	GO:2000756	regulation of peptidyl-lysine acetylation	8	-0.678103720833026	-1.49132102032713	0.0438448566610455	0.0438448566610455	0.302684970041948	90	tags=62%	list=5%	signal=59%	Hint2/Mybbp1a/Arrb1/Ddx21/Ruvbl2
BP	GO:0019081	viral translation	8	-0.677594828632845	-1.49020183809601	0.0438448566610455	0.0438448566610455	0.302684970041948	309	tags=38%	list=18%	signal=31%	Eif3a/Pcbp2/Eif3f
BP	GO:0003231	cardiac ventricle development	8	-0.677206105864953	-1.48934693873913	0.0438448566610455	0.0438448566610455	0.302684970041948	186	tags=38%	list=11%	signal=34%	Tpm1/Matr3/Dnm2
BP	GO:0010659	cardiac muscle cell apoptotic process	10	-0.650341900219749	-1.53034922441071	0.0438808838095956	0.0438808838095956	0.302684970041948	246	tags=50%	list=14%	signal=43%	Ilk/Hspb6/Capn2/Slc25a4/Eif5a
BP	GO:0008211	glucocorticoid metabolic process	6	-0.740249177226933	-1.49712625953862	0.0439932318104907	0.0439932318104907	0.302684970041948	330	tags=50%	list=19%	signal=40%	Cbr1/Hsd11b1/Apoa1
BP	GO:0060350	endochondral bone morphogenesis	6	-0.739174627024415	-1.49495302196555	0.0439932318104907	0.0439932318104907	0.302684970041948	343	tags=50%	list=20%	signal=40%	Gnas/Anxa6/Serpinh1
CC	GO:0030062	mitochondrial tricarboxylic acid cycle enzyme complex	6	-0.738871793594003	-1.49434055268509	0.0439932318104907	0.0439932318104907	0.302684970041948	346	tags=83%	list=20%	signal=67%	Suclg1/Idh3g/Dbt/Suclg2/Idh3a
BP	GO:0044843	cell cycle G1/S phase transition	24	-0.49953283252609	-1.47078581658014	0.0440060698027314	0.0440060698027314	0.302684970041948	304	tags=38%	list=18%	signal=31%	Rrm1/Psme3/Ddx3x/Rps6/Atp2b4/Anxa1/Eif4g1/Nasp/Actb
BP	GO:0010665	regulation of cardiac muscle cell apoptotic process	9	-0.666223171779805	-1.51347636999255	0.0441176470588235	0.0441176470588235	0.302688445091875	246	tags=56%	list=14%	signal=48%	Ilk/Hspb6/Capn2/Slc25a4/Eif5a
BP	GO:0006260	DNA replication	21	-0.52759183101893	-1.50261375372876	0.0441785696302611	0.0441785696302611	0.302688445091875	310	tags=38%	list=18%	signal=32%	Rbbp7/Rrm1/Mcm6/Ruvbl1/Cdc42/Ruvbl2/Nasp/Pcna
BP	GO:0046148	pigment biosynthetic process	6	0.725595514730836	1.53928128378891	0.0442627250545895	0.0442627250545895	0.302688445091875	431	tags=83%	list=25%	signal=63%	Tmem14c/Pgrmc1/Alad/Ddt/Cpox
BP	GO:0098659	inorganic cation import across plasma membrane	6	0.725221978465619	1.53848886243267	0.0442627250545895	0.0442627250545895	0.302688445091875	124	tags=33%	list=7%	signal=31%	Slc5a1/Atp1b1
BP	GO:0099587	inorganic ion import across plasma membrane	6	0.725221978465619	1.53848886243267	0.0442627250545895	0.0442627250545895	0.302688445091875	124	tags=33%	list=7%	signal=31%	Slc5a1/Atp1b1
BP	GO:0002026	regulation of the force of heart contraction	5	-0.776826863070392	-1.49797109421611	0.044479551882505	0.044479551882505	0.303819561565562	203	tags=40%	list=12%	signal=35%	Atp2b4/Glrx3
BP	GO:0045089	positive regulation of innate immune response	35	0.391791472563667	1.4018805727389	0.0446076241334222	0.0446076241334222	0.304328643333139	206	tags=26%	list=12%	signal=23%	Oas1a/Lgals9/Reg3g/Dpp4/Arf6/Ufd1/Phb2/Casp6/Phb
MF	GO:1901567	fatty acid derivative binding	13	-0.597462779645815	-1.51333398936279	0.0446570972886762	0.0446570972886762	0.304328643333139	195	tags=38%	list=11%	signal=34%	Scp2/Eci2/Acbd3/Hadha/Acot7
BP	GO:0097581	lamellipodium organization	24	-0.507160408963337	-1.49324386239478	0.0449440631997093	0.0449440631997093	0.305490489138967	607	tags=67%	list=35%	signal=44%	Twf1/Hsp90aa1/Rac1/Arpc5/Itgb1/Nckap1/Vcl/Fscn1/Cd44/Src/Cyfip1/Twf2/Dnm2/Cdc42/Cfl1/Rac2
BP	GO:0086103	G protein-coupled receptor signaling pathway involved in heart process	5	-0.767058051249391	-1.47913369501128	0.0449826989619377	0.0449826989619377	0.305490489138967	283	tags=100%	list=17%	signal=84%	Src/Gnai2/Atp2b4/Cdc42
BP	GO:0045132	meiotic chromosome segregation	5	-0.76545828152567	-1.47604882640354	0.0449826989619377	0.0449826989619377	0.305490489138967	258	tags=60%	list=15%	signal=51%	Actr3/Golga2/Ppp2r1a
BP	GO:1903715	regulation of aerobic respiration	7	0.693762808486295	1.55595785363672	0.0452143449683546	0.0452143449683546	0.305984840211618	75	tags=43%	list=4%	signal=41%	Ppif/Cox7a1/Cox7a2
BP	GO:0048709	oligodendrocyte differentiation	7	0.692894822446046	1.55401115127728	0.0452143449683546	0.0452143449683546	0.305984840211618	527	tags=86%	list=31%	signal=60%	Ncstn/Cnp/Hdac1/B4galt5/Ctnnb1/Wdr1
MF	GO:0003723	RNA binding	241	-0.306324439927264	-1.29373940880271	0.0452380952380952	0.0452380952380952	0.305984840211618	445	tags=29%	list=26%	signal=25%	Hsp90b1/Farsb/Hnrnpa1/Ddx39a/Hdlbp/Iars2/Hmgb1/Nudt16l1/Rpl23/Aars/Sf3a3/Rpl12/Xpo1/Mars1/Rangap1/Rps5/Lrpprc/Nudt7/Sf3a1/Rpl35/Hnrnph1/Ybx1/Rbbp7/Eif3a/Pdcd4/Rtraf/Eprs/Rps19/Ddx3x/Pcbp2/Nudt5/Cyfip1/Pcbp1/Eif1ax/Sars/Api5/Rps6/Hnrnpu/Rps14/Srsf3/Hadhb/Hnrnpm/Cdc5l/Mrps27/Ptbp3/Lipe/Rps13/Anxa1/Eif4g1/Impdh2/Msn/Eif3c/Rps10/Eif4a1/Tardbp/Cct5/Rps26/Rpl13/Eif5a/Matr3/Stat3/Ddx21/Khsrp/U2af1/Sart3…
MF	GO:0140713	histone chaperone activity	4	-0.81671178859461	-1.47159612254818	0.0452626425846618	0.0452626425846618	0.305984840211618	295	tags=75%	list=17%	signal=62%	Ptma/Nap1l1/Nasp
BP	GO:0050772	positive regulation of axonogenesis	17	-0.555954335050547	-1.50753085544552	0.0454545454545455	0.0454545454545455	0.306398046343738	400	tags=47%	list=23%	signal=36%	Picalm/Gsk3b/Map2k2/Cyfip1/Golga2/Ilk/Lrp1/Twf2
BP	GO:0003298	physiological muscle hypertrophy	7	-0.701255549187504	-1.47537133527778	0.045531197301855	0.045531197301855	0.306398046343738	400	tags=57%	list=23%	signal=44%	Gsk3b/Fdps/Slc25a4/G6pdx
BP	GO:0003301	physiological cardiac muscle hypertrophy	7	-0.701255549187504	-1.47537133527778	0.045531197301855	0.045531197301855	0.306398046343738	400	tags=57%	list=23%	signal=44%	Gsk3b/Fdps/Slc25a4/G6pdx
BP	GO:0061049	cell growth involved in cardiac muscle cell development	7	-0.701255549187504	-1.47537133527778	0.045531197301855	0.045531197301855	0.306398046343738	400	tags=57%	list=23%	signal=44%	Gsk3b/Fdps/Slc25a4/G6pdx
BP	GO:2001238	positive regulation of extrinsic apoptotic signaling pathway	6	-0.735415592424549	-1.48735051515689	0.0456852791878173	0.0456852791878173	0.306827813675707	89	tags=33%	list=5%	signal=32%	Ppp2r1a/Pak2
BP	GO:0035904	aorta development	4	-0.797875854544702	-1.43765650284449	0.0457746478873239	0.0457746478873239	0.306827813675707	228	tags=75%	list=13%	signal=65%	Enpp1/Lrp1/Dnm2
BP	GO:0032094	response to food	4	-0.792724470853597	-1.42837445699741	0.0457746478873239	0.0457746478873239	0.306827813675707	307	tags=75%	list=18%	signal=62%	Clps/Slc16a1/Nucb2
MF	GO:0005539	glycosaminoglycan binding	29	0.444814187438406	1.49464921996318	0.0458027837304248	0.0458027837304248	0.306827813675707	113	tags=21%	list=7%	signal=20%	Reg2/Reg1/Reg3b/Dmbt1/Reg3g/Zg16
BP	GO:0048675	axon extension	22	-0.497931281227208	-1.43965176203731	0.0459418070444104	0.0459418070444104	0.307062827983181	603	tags=64%	list=35%	signal=42%	Eif4g2/Hsp90aa1/Hsp90ab1/Itgb1/Vcl/Rab21/Gsk3b/Cyfip1/Ilk/Lrp1/Mgll/Dpysl2/Twf2/Dnm2
BP	GO:0007033	vacuole organization	26	-0.479696494864758	-1.43505550917195	0.0459418070444104	0.0459418070444104	0.307062827983181	510	tags=42%	list=30%	signal=30%	Coro1a/Vps35/Scfd1/Sh3glb1/Rab1a/Sec22b/Vps4b/Stx12/Rab14/Rab1b/Snx4
BP	GO:0009142	nucleoside triphosphate biosynthetic process	49	0.352601238729625	1.3671656208833	0.046050934048393	0.046050934048393	0.307444416073304	339	tags=41%	list=20%	signal=34%	ND5/COX2/Ndufs2/Pnp/Ndufa12/Ndufa9/Ndufa6/Nme1/Ndufa10/Ndufb10/Atp5j2/Atp5l/Ndufs3/Ndufa5/Ndufa8/Ndufv1/Ndufb4/ATP8/Atp5pb/ND4
BP	GO:0008286	insulin receptor signaling pathway	18	-0.540000096286527	-1.48620574617669	0.0461538461538462	0.0461538461538462	0.307783697827657	468	tags=61%	list=27%	signal=45%	Rela/Snx5/Gsk3b/Ahsg/Src/Srsf3/Gnai2/Grb2/Nucb2/Opa1/Mzb1
BP	GO:0007224	smoothened signaling pathway	10	-0.63254644859951	-1.48847393454262	0.0462519936204147	0.0462519936204147	0.308090476700157	280	tags=40%	list=16%	signal=34%	Septin2/Vcp/Prkacb/Tuba1a
BP	GO:0048856	anatomical structure development	550	-0.269975803529471	-1.20402866591185	0.0463362068965517	0.0463362068965517	0.308303851719233	438	tags=28%	list=26%	signal=31%	Trim28/Ctsh/Kpna1/Atp5a1/Wdr77/Des/Cyp51/Itgb3/Hmgb1/Myof/Pdcd10/Pgk1/Rtcb/Nedd4/Gsk3b/Aars/Mthfd1/Slc12a2/Sh3glb1/Vkorc1/Itga2/Tpd52/Bax/Parva/Vat1/Cd34/Icam1/Swap70/Ahsg/Krt7/Arf4/Itgav/Ugp2/Map2k2/Hspa2/Gnas/Fermt2/Itgb2/Pdlim3/Anxa6/Unc45a/Psmc3/Cd44/Ctnnbl1/Ybx1/Plaa/Rbbp7/Pdcd4/H1f5/Cpne1/Rps19/Vps4b/Src/Cyfip1/Ctnnd1/Add1/Tjp2/Sars/Golga2/Anxa3/Krt8/Rps6/Hnrnpu/Aldoa/Ilk/Rnh1/Cspg4/Krt19/H…
BP	GO:0043161	proteasome-mediated ubiquitin-dependent protein catabolic process	52	-0.398648224527079	-1.37692091106773	0.0465116279069767	0.0465116279069767	0.309122926341674	400	tags=33%	list=23%	signal=26%	Gsk3b/Xpo1/Psmc6/Bcap31/Psmc3/Plaa/Psmb5/Vcp/Pcbp2/Psmd4/Gclc/Psmc5/Arih1/Arrb1/Psmc4/Usp5/Psmc1
BP	GO:0010586	miRNA metabolic process	5	-0.76387193407843	-1.47298984024547	0.0467128027681661	0.0467128027681661	0.310111131800965	109	tags=60%	list=6%	signal=56%	Rela/Stat3/Khsrp
BP	GO:0018105	peptidyl-serine phosphorylation	29	-0.486992576940573	-1.50365252758276	0.0468668944391559	0.0468668944391559	0.310784899860573	417	tags=45%	list=24%	signal=34%	Pdcd10/Gsk3b/Bax/Map2k2/Cd44/Src/Ilk/Atp2b4/Eif4g1/Prkacb/Arrb1/Gpd1l/Pak2
BP	GO:0021696	cerebellar cortex morphogenesis	3	-0.852482186549968	-1.41622016824331	0.0471698113207547	0.0471698113207547	0.312167364080692	9	tags=100%	list=1%	signal=100%	Psap/Tuba1a
BP	GO:0007032	endosome organization	8	-0.671418871763782	-1.47661935208907	0.0472175379426644	0.0472175379426644	0.312167364080692	338	tags=62%	list=20%	signal=50%	Rab5b/Vps4b/Rab27a/Stx12/Rab5c
BP	GO:0010662	regulation of striated muscle cell apoptotic process	10	-0.645414134921597	-1.51875347485259	0.0472378590886897	0.0472378590886897	0.312167364080692	246	tags=50%	list=14%	signal=43%	Ilk/Hspb6/Capn2/Slc25a4/Eif5a
BP	GO:0000910	cytokinesis	25	-0.484303124291343	-1.43888506161052	0.0474006116207951	0.0474006116207951	0.312167364080692	296	tags=52%	list=17%	signal=44%	Septin11/Anxa11/Rhoa/Pdcd6ip/Septin2/Sh3glb1/Rhoc/Vps4b/Septin9/Rab35/Dstn/Cdc42/Cfl1
BP	GO:0042440	pigment metabolic process	11	0.626506567307453	1.63804170867446	0.0474570106524468	0.0474570106524468	0.312167364080692	568	tags=82%	list=33%	signal=55%	Ugt1a1/Tmem14c/Pgrmc1/Alad/Ddt/Cpox/Hmox2/Hpx/Blvrb
BP	GO:0046461	neutral lipid catabolic process	10	-0.626293113585536	-1.47375892635172	0.0478468899521531	0.0478468899521531	0.312167364080692	212	tags=40%	list=12%	signal=35%	Lipe/Mgll/Apoa4/Pnliprp2
BP	GO:0046464	acylglycerol catabolic process	10	-0.626293113585536	-1.47375892635172	0.0478468899521531	0.0478468899521531	0.312167364080692	212	tags=40%	list=12%	signal=35%	Lipe/Mgll/Apoa4/Pnliprp2
BP	GO:0098760	response to interleukin-7	11	-0.622286982492237	-1.50257534712769	0.0478701229308686	0.0478701229308686	0.312167364080692	424	tags=55%	list=25%	signal=41%	Hmgb1/Hnrnph1/Ybx1/Stip1/Atp5b/Hspd1
BP	GO:0098761	cellular response to interleukin-7	11	-0.622286982492237	-1.50257534712769	0.0478701229308686	0.0478701229308686	0.312167364080692	424	tags=55%	list=25%	signal=41%	Hmgb1/Hnrnph1/Ybx1/Stip1/Atp5b/Hspd1
BP	GO:0006091	generation of precursor metabolites and energy	155	0.268185493912943	1.23879530840594	0.047888472067887	0.047888472067887	0.312167364080692	347	tags=31%	list=20%	signal=27%	Oas1a/ND5/Cox6c/Coq9/COX2/Ppif/Cox7a1/Cox7a2/Rpe/Cox4i1/Khk/Ndufs2/Gnpda1/Cox5a/Aldob/Aldh1l1/Eno3/Ndufa12/Phb2/Ndufa9/Ndufa6/Acox1/COX1/Mtch2/Ndufa10/Cyc1/Dgat1/Ndufb10/COX3/Slc25a18/Atp5j2/Uqcrh/Cox7c/Ndufs3/Ndufa5/Cycs/Uqcr10/Ndufa4/Ndufa8/Ndufv1/Cat/Ndufb4/ATP8/Atp5pb/ND4/Mdh1/Ppp2ca/Eif6
MF	GO:0003988	acetyl-CoA C-acyltransferase activity	7	-0.713615023474178	-1.50137442944622	0.0479180121187087	0.0479180121187087	0.312167364080692	496	tags=100%	list=29%	signal=71%	Acat1/Scp2/Hadhb/Acaa2/Acaa1a/Hadha
MF	GO:0016408	C-acyltransferase activity	7	-0.713615023474178	-1.50137442944622	0.0479180121187087	0.0479180121187087	0.312167364080692	496	tags=100%	list=29%	signal=71%	Acat1/Scp2/Hadhb/Acaa2/Acaa1a/Hadha
MF	GO:0005048	signal sequence binding	7	-0.713378291301543	-1.50087636870068	0.0479180121187087	0.0479180121187087	0.312167364080692	436	tags=71%	list=25%	signal=53%	Kpna1/Ipo5/Kpna2/Kpnb1/Tnpo1
BP	GO:0035065	regulation of histone acetylation	7	-0.713251794306462	-1.50061023171145	0.0479180121187087	0.0479180121187087	0.312167364080692	90	tags=57%	list=5%	signal=54%	Mybbp1a/Arrb1/Ddx21/Ruvbl2
BP	GO:0030050	vesicle transport along actin filament	6	0.720616448384807	1.52871867213877	0.0479207214074698	0.0479207214074698	0.312167364080692	465	tags=83%	list=27%	signal=61%	Myo1b/Myo1d/Actn4/Myo7b/Myo1a
BP	GO:0099515	actin filament-based transport	6	0.720616448384807	1.52871867213877	0.0479207214074698	0.0479207214074698	0.312167364080692	465	tags=83%	list=27%	signal=61%	Myo1b/Myo1d/Actn4/Myo7b/Myo1a
BP	GO:0000281	mitotic cytokinesis	11	-0.609344173028587	-1.47132361445482	0.048	0.048	0.312339438905634	296	tags=64%	list=17%	signal=53%	Rock2/Rhoa/Pdcd6ip/Rhoc/Vps4b/Rab35/Cfl1
BP	GO:0032102	negative regulation of response to external stimulus	50	0.347951925596346	1.35915154812976	0.0483931313398377	0.0483931313398377	0.312404850442083	317	tags=32%	list=19%	signal=27%	Isg15/Oas1a/Lgals9/Arg2/Dpp4/Ceacam1/Ufd1/Gstp1/Lpcat3/Abat/Psma1/Krt1/Enpp3/Gpx1/Eppk1/Psmb4
BP	GO:0061024	membrane organization	110	-0.342610282284364	-1.32040958542654	0.0484293193717278	0.0484293193717278	0.312404850442083	236	tags=33%	list=14%	signal=30%	Myof/Sec31a/Gsk3b/Sh3glb1/Itga2/Bax/Itgb2/Anxa6/Rab1a/Sec22b/Vps4b/Kif5b/Acaa2/Gclc/Anxa1/Gnai3/Timm50/Rab8b/Slc25a4/Stx12/Tardbp/Trappc3/Letm1/Alox15/Pla2g4a/Stat3/Dnm2/Cdc42/Dnm1l/Apoa1/S100a9/Dctn1/Ehd2/Nup93/Myo18a/Opa1
MF	GO:0016881	acid-amino acid ligase activity	4	-0.815403281730124	-1.46923838306775	0.0484389333602402	0.0484389333602402	0.312404850442083	284	tags=75%	list=17%	signal=63%	Paics/Gclm/Gclc
BP	GO:0060070	canonical Wnt signaling pathway	23	-0.495423395046109	-1.44805742217382	0.0485584218512898	0.0485584218512898	0.312404850442083	561	tags=70%	list=33%	signal=47%	Gnaq/Ppm1b/Vps35/Jup/Kpna1/Gsk3b/Ppm1a/Ddx3x/Vps4b/Src/Vcp/Ctnnd1/Ilk/Ruvbl1/Ruvbl2/Rab5a
BP	GO:1902531	regulation of intracellular signal transduction	174	-0.31991131013922	-1.30929327737136	0.0488997555012225	0.0488997555012225	0.312404850442083	425	tags=30%	list=25%	signal=25%	Itgb3/Hmgb1/Rpl23/Pdcd10/Nedd4/Gsk3b/Sh3glb1/Bax/Icam1/Itgav/Bcap31/Hyou1/Map2k2/Gnas/Fermt2/Ppm1a/Cd44/Eif3a/Pdcd4/Cpne1/Ddx3x/Src/Ilk/Cspg4/Csk/Lrp1/Gnai2/Grb2/Atp2b4/Arl6ip5/Dusp3/Trap1/Rras/Nucb2/Alox15/Cyrib/Cd81/Dnm2/Cdc42/Hspb1/Arrb1/Ddx21/Dnm1l/Apoa1/S100a9/Nup93/Gapdh/Rps6ka1/Gpd1l/Hint1/Pak2/Acta2/Opa1
BP	GO:0015937	coenzyme A biosynthetic process	3	-0.849046318828229	-1.41051219540856	0.0490566037735849	0.0490566037735849	0.312404850442083	38	tags=100%	list=2%	signal=98%	Coasy/Acot7
BP	GO:0007632	visual behavior	3	-0.846806808046953	-1.40679171844671	0.0490566037735849	0.0490566037735849	0.312404850442083	9	tags=67%	list=1%	signal=66%	Itgb1/Tuba1a
BP	GO:0008542	visual learning	3	-0.846806808046953	-1.40679171844671	0.0490566037735849	0.0490566037735849	0.312404850442083	9	tags=67%	list=1%	signal=66%	Itgb1/Tuba1a
MF	GO:0008428	ribonuclease inhibitor activity	3	-0.846107090905087	-1.4056292853261	0.0490566037735849	0.0490566037735849	0.312404850442083	243	tags=100%	list=14%	signal=86%	Abce1/Rnh1
MF	GO:0140721	nuclease inhibitor activity	3	-0.846107090905087	-1.4056292853261	0.0490566037735849	0.0490566037735849	0.312404850442083	243	tags=100%	list=14%	signal=86%	Abce1/Rnh1
MF	GO:0070300	phosphatidic acid binding	3	-0.845637626975675	-1.40484936957468	0.0490566037735849	0.0490566037735849	0.312404850442083	18	tags=67%	list=1%	signal=66%	Gsdmd/Opa1
CC	GO:0000407	phagophore assembly site	3	-0.845327326582994	-1.40433387062202	0.0490566037735849	0.0490566037735849	0.312404850442083	149	tags=100%	list=9%	signal=91%	Stx12/Rab1b
BP	GO:0070918	regulatory ncRNA processing	6	-0.731145873906098	-1.47871516923356	0.0490693739424704	0.0490693739424704	0.312404850442083	287	tags=83%	list=17%	signal=70%	Hnrnpa2b1/Ddx3x/Srsf3/Srrt/Stat3
BP	GO:0035066	positive regulation of histone acetylation	6	-0.730680040793357	-1.47777303919532	0.0490693739424704	0.0490693739424704	0.312404850442083	90	tags=67%	list=5%	signal=63%	Mybbp1a/Arrb1/Ddx21/Ruvbl2
BP	GO:2000758	positive regulation of peptidyl-lysine acetylation	6	-0.730680040793357	-1.47777303919532	0.0490693739424704	0.0490693739424704	0.312404850442083	90	tags=67%	list=5%	signal=63%	Mybbp1a/Arrb1/Ddx21/Ruvbl2
BP	GO:0075522	IRES-dependent viral translational initiation	6	-0.729722448457776	-1.47583634453137	0.0490693739424704	0.0490693739424704	0.312404850442083	309	tags=50%	list=18%	signal=41%	Eif3a/Pcbp2/Eif3f
BP	GO:0015908	fatty acid transport	18	0.510502109438018	1.4974109825598	0.0491190892503599	0.0491190892503599	0.312404850442083	223	tags=33%	list=13%	signal=29%	Fabp6/Fabp2/Acsl5/Ace/Slc27a4/Fabp1
BP	GO:0032868	response to insulin	36	-0.446571758301165	-1.43365092630248	0.0491803278688525	0.0491803278688525	0.312404850442083	520	tags=58%	list=30%	signal=41%	Cad/Rab8a/Pkm/Uso1/Rela/Snx5/Gsk3b/Ahsg/Eprs/Src/Cyfip1/Rps6/Srsf3/Gnai2/Grb2/Atp2b1/Nucb2/Hadha/Rab10/Opa1/Mzb1
BP	GO:0006152	purine nucleoside catabolic process	5	0.761430246189918	1.54217630778211	0.0492881305108949	0.0492881305108949	0.312404850442083	412	tags=100%	list=24%	signal=76%	Xdh/Pnp/Gda/Ada/Ahcyl
BP	GO:0035094	response to nicotine	5	0.761261281037398	1.54183409120172	0.0492881305108949	0.0492881305108949	0.312404850442083	111	tags=60%	list=6%	signal=56%	Prss2/Mapk1/B2m
MF	GO:0043008	ATP-dependent protein binding	4	-0.788852761026304	-1.42139819774777	0.0492957746478873	0.0492957746478873	0.312404850442083	163	tags=75%	list=10%	signal=68%	Hsp90ab1/Sae1/Nsf
CC	GO:0001725	stress fiber	30	-0.468744267009216	-1.45376520585951	0.0493273542600897	0.0493273542600897	0.312404850442083	509	tags=43%	list=30%	signal=31%	Tpm3/Flnb/Vcl/Fscn1/Fermt2/Pdlim3/Lima1/Ilk/Tpm1/Septin9/Lpp/Acta2/Actb
CC	GO:0097517	contractile actin filament bundle	30	-0.468744267009216	-1.45376520585951	0.0493273542600897	0.0493273542600897	0.312404850442083	509	tags=43%	list=30%	signal=31%	Tpm3/Flnb/Vcl/Fscn1/Fermt2/Pdlim3/Lima1/Ilk/Tpm1/Septin9/Lpp/Acta2/Actb
CC	GO:0031967	organelle envelope	255	0.251275160556279	1.22033268435958	0.0493807143917238	0.0493807143917238	0.312404850442083	343	tags=32%	list=20%	signal=30%	ND5/Cox6c/Mgst3/Vdac3/Vapa/Retsat/Coq9/COX2/Vdac2/Glrx/Ppif/Mrpl15/Mgst1/Cox7a1/Maoa/Cox7a2/Cox4i1/Coa7/Ndufs2/Fahd1/Cox5a/Micos10/Tmem14c/Vdac1/Ndufa12/Phb2/Ndufa9/Nutf2/Acsl5/Ndufa6/Mtarc2/Nme1/Otc/COX1/Surf4/Mtch2/Ndufa10/Cyc1/Ndufb10/COX3/Slc25a10/Slc25a18/Maob/Mrpl38/Phb/Hadh/Cyb5b/Cnp/Atp5j2/Anxa4/Slc25a3/Nipsnap1/Lmnb1/Pmpca/Tmem33/Pgrmc1/Immt/Uqcrh/Atp5l/Cox7c/Ndufs3/Ndufa5/Glud1/Cycs/Cac…
CC	GO:0031975	envelope	255	0.251275160556279	1.22033268435958	0.0493807143917238	0.0493807143917238	0.312404850442083	343	tags=32%	list=20%	signal=30%	ND5/Cox6c/Mgst3/Vdac3/Vapa/Retsat/Coq9/COX2/Vdac2/Glrx/Ppif/Mrpl15/Mgst1/Cox7a1/Maoa/Cox7a2/Cox4i1/Coa7/Ndufs2/Fahd1/Cox5a/Micos10/Tmem14c/Vdac1/Ndufa12/Phb2/Ndufa9/Nutf2/Acsl5/Ndufa6/Mtarc2/Nme1/Otc/COX1/Surf4/Mtch2/Ndufa10/Cyc1/Ndufb10/COX3/Slc25a10/Slc25a18/Maob/Mrpl38/Phb/Hadh/Cyb5b/Cnp/Atp5j2/Anxa4/Slc25a3/Nipsnap1/Lmnb1/Pmpca/Tmem33/Pgrmc1/Immt/Uqcrh/Atp5l/Cox7c/Ndufs3/Ndufa5/Glud1/Cycs/Cac…
BP	GO:0021987	cerebral cortex development	13	-0.59552639741098	-1.50842926031153	0.0494417862838915	0.0494417862838915	0.312404850442083	9	tags=46%	list=1%	signal=46%	Rac1/Rhoa/Gsk3b/Bax/Tuba1a/Tubb2a
MF	GO:0032182	ubiquitin-like protein binding	13	-0.590018445337516	-1.4944779793807	0.0494417862838915	0.0494417862838915	0.312404850442083	454	tags=54%	list=27%	signal=40%	Uchl1/Nedd4/Plaa/Otub1/Uba2/Hspb1/Usp5
BP	GO:0009914	hormone transport	44	-0.427965120770331	-1.4263350443405	0.049490538573508	0.049490538573508	0.312404850442083	294	tags=34%	list=17%	signal=29%	Rab1a/Oxct1/Kif5b/Rab11b/Lrp1/Anxa1/Pfkl/Osbp/Slc16a1/Rab8b/Tardbp/Nucb2/Arrb1/Gnao1/Snx4
BP	GO:0016050	vesicle organization	51	-0.400697207654313	-1.37436398058445	0.0496350364963504	0.0496350364963504	0.312982598274465	536	tags=49%	list=31%	signal=35%	Pdcd6ip/Picalm/Coro1a/Rab8a/Uso1/Vamp3/Sec31a/Cd34/Rab5b/Rab1a/Sec22b/Vps4b/Kif5b/Atp6v1a/Anxa1/Gnai3/Rab27a/Osbp/Rab8b/Stx12/Trappc3/Pla2g4a/Rab5c/Rab14/Myo18a
BP	GO:0034645	cellular macromolecule biosynthetic process	229	-0.304491490140514	-1.28361432276614	0.0497630331753555	0.0497630331753555	0.313455173620548	398	tags=31%	list=23%	signal=27%	Krt17/Eif2s2/Eif5b/Pkm/Dars/Rps29/Mrps7/Rpl34/Rpl28/Farsb/Iars2/Rpl23/Galnt6/Aars/Rpl12/Mars1/Itga2/Rps5/Lrpprc/Rpl35/Ugp2/Gcn1/Ppm1a/Rps23/Eef1d/Ybx1/Eif3a/Eprs/Rps19/Entpd5/Ddx3x/Bzw1/Cyfip1/Rps28/Eif1ax/Sars/Golga2/Gfpt1/Rps6/Hnrnpu/Abce1/Rps14/Mrps27/Wars1/Rps13/Tufm/Ugdh/Eif4g1/Eif3f/Trap1/Eif3c/Rps10/Rplp1/Eif4a1/Rps25/Tardbp/Rps26/Rpl13/Eif5a/Bzw2/Hbb-b1/Gspt1/Khsrp/Apoa1/S100a9/Eef1a1/Eef…
BP	GO:0009719	response to endogenous stimulus	191	-0.308993686506201	-1.27743896167218	0.05	0.05	0.314612409618295	510	tags=40%	list=30%	signal=31%	Coro1a/Ufm1/Vps35/Rab8a/Jup/Pkm/Uso1/Rela/Snx5/Anxa5/Uba5/Hsp90b1/Fkbp4/Itgb3/Hmgb1/Myof/Rpl23/Col6a1/Nedd4/Gsk3b/Sh3glb1/Mars1/Rangap1/Icam1/Ahsg/Gnas/Fermt2/Me1/Ppm1a/Itgb2/Cd44/Rbbp7/Pdcd4/Ehd4/Eprs/Src/Ipo5/Cyfip1/Gpd1/Rps6/Hnrnpu/Ilk/Csk/Srsf3/Lrp1/Cdc5l/Gnai2/Grb2/Ehd1/Atp2b4/Gclc/Acaa1a/Anxa1/Gnai3/Atp2b1/Capn2/Dusp3/Rab35/Nucb2/Cd81/Twf2/Stat3/Dnm2/Hspb1/Hadha/Rab14/Gnao1/Eef1a1/Rab10/Ass…

## Sheet: GSEA KEGG
Supplementary Table S3. Gene Ontology (GO) terms identified by Gene Set Enrichment Analysis (GSEA) (sheet 1) and Principal pathways enriched using the Kyoto Encyclopedia of Genes and Genomes (KEGG) (sheet 2) of control mice ICR versus exposed to primary infection by Echinostoma caproni.
ID	Description	setSize	enrichmentScore	NES	p-value	adjusted p-value	qvalue	rank	leading_edge	core_enrichment
mmu04974	Protein digestion and absorption - Mus musculus (house mouse)	17	0.890683945778937	2.53945102329894	3.29443318877357e-10	3.29443318877357e-10	8.49616980262659e-08	124	tags=71%	list=7%	signal=66%	13706/22072/67868/109697/66473/70008/12819/17288/13482/17254/17380/11931
mmu00190	Oxidative phosphorylation - Mus musculus (house mouse)	58	0.573461266864195	2.23760952966645	6.23797963304378e-07	6.23797963304378e-07	8.04371057945119e-05	343	tags=57%	list=20%	signal=47%	17721/12864/17709/12865/12866/12857/226646/12858/66414/66108/67130/17708/67273/66445/68342/17710/57423/11972/66576/27425/12867/68349/68202/13063/66152/17992/68375/17995/68194/17706/11950/17719/110323
mmu04932	Non-alcoholic fatty liver disease - Mus musculus (house mouse)	47	0.587552877873952	2.2154204003844	2.59327867561761e-06	2.59327867561761e-06	0.000222930973868883	343	tags=60%	list=20%	signal=49%	12864/17709/12865/12866/12857/226646/12858/66414/66108/67130/12369/17708/67273/66445/68342/17710/66576/12867/68349/68202/13063/66152/17992/68375/17995/26415/68194/110323
mmu05208	Chemical carcinogenesis - reactive oxygen species - Mus musculus (house mouse)	84	0.486251421503485	2.06270947159159	3.99884812552085e-06	3.99884812552085e-06	0.000257820471250686	343	tags=50%	list=20%	signal=42%	17721/12864/66447/22335/26413/17709/22334/105675/56615/12865/12866/12857/226646/12858/22333/66414/66108/67130/17708/67273/66445/14864/68342/17710/14859/66576/12867/68349/68202/66152/17992/68375/17995/11740/12359/26415/68194/17706/11950/17719/58810/110323
mmu04814	Motor proteins - Mus musculus (house mouse)	33	-0.636111643080939	-1.98957560076609	4.61594614051265e-05	4.61594614051265e-05	0.00238085643036968	236	tags=42%	list=14%	signal=37%	16573/22003/22004/67951/22154/13191/227613/11465/360013/11475/22145/22142/11461/22151
mmu04973	Carbohydrate digestion and absorption - Mus musculus (house mouse)	7	0.901470726677136	1.97260044170591	7.23078283704734e-05	7.23078283704734e-05	0.00310796806153789	161	tags=57%	list=9%	signal=52%	109959/20537/11931/18797
mmu05415	Diabetic cardiomyopathy - Mus musculus (house mouse)	77	0.44484335251389	1.8411088472519	0.000147704715952154	0.000147704715952154	0.00515594501912983	343	tags=48%	list=20%	signal=40%	17721/12864/22335/17709/22334/105675/12865/12866/12857/226646/12858/22333/66414/66108/67130/18797/11421/17708/67273/66445/68342/17710/66576/12867/68349/68202/66152/17992/68375/17995/11740/26415/68194/17706/11950/17719/110323
mmu04145	Phagosome - Mus musculus (house mouse)	42	-0.582666183823733	-1.92487640715247	0.000159939518960762	0.000159939518960762	0.00515594501912983	385	tags=48%	list=23%	signal=38%	16398/16410/13424/19344/16414/20333/11964/16402/100226/67951/17969/19345/22154/227613/11465/271457/22145/22142/11461/22151
mmu04010	MAPK signaling pathway - Mus musculus (house mouse)	34	-0.603522008683643	-1.89220699965134	0.000276555291869864	0.000276555291869864	0.00792468380211891	216	tags=38%	list=13%	signal=34%	14784/72349/20130/18749/18783/12540/15507/109689/20111/224105/66922/19354/232889
mmu05132	Salmonella infection - Mus musculus (house mouse)	71	-0.487632793183353	-1.7745090359604	0.000607103507465635	0.000607103507465635	0.0151715831534407	147	tags=24%	list=9%	signal=23%	20130/110750/67951/170760/13430/12540/19345/22154/13191/227613/11465/271457/14433/22145/22142/11461/22151
mmu04614	Renin-angiotensin system - Mus musculus (house mouse)	11	0.778573379700946	1.98822191831164	0.000685820513125563	0.000685820513125563	0.0151715831534407	174	tags=55%	list=10%	signal=49%	16790/70008/13809/19025/17380/11421
mmu04666	Fc gamma R-mediated phagocytosis - Mus musculus (house mouse)	24	-0.659716917100116	-1.91144817761008	0.000705943052853974	0.000705943052853974	0.0151715831534407	118	tags=33%	list=7%	signal=31%	18783/13430/17969/12540/12632/12631/19354/232889
mmu04014	Ras signaling pathway - Mus musculus (house mouse)	28	-0.608750821154489	-1.82380498815553	0.00126330936492526	0.00126330936492526	0.0244931569569009	147	tags=39%	list=9%	signal=37%	20130/18749/18783/18780/12540/19345/271457/224105/66922/19354/232889
mmu04260	Cardiac muscle contraction - Mus musculus (house mouse)	25	0.596225617130681	1.89370662271989	0.00132962852051748	0.00132962852051748	0.0244931569569009	375	tags=60%	list=22%	signal=48%	12864/17709/12865/12866/12857/12858/11931/17708/66445/17710/66576/12867/66152/110323/22273
mmu00591	Linoleic acid metabolism - Mus musculus (house mouse)	5	-0.891440422169311	-1.67798046557897	0.00172005984763874	0.00172005984763874	0.0295729587839643	126	tags=80%	list=7%	signal=74%	11687/18783/18780/232889
mmu04972	Pancreatic secretion - Mus musculus (house mouse)	28	0.538843579300936	1.77003776468614	0.00241066141514543	0.00241066141514543	0.0388560557046467	161	tags=36%	list=9%	signal=33%	13706/22072/109959/67868/109697/66473/69060/11931/12494/18797
mmu04540	Gap junction - Mus musculus (house mouse)	19	-0.647150434168085	-1.77018731790865	0.00274597914206868	0.00274597914206868	0.0394648401643729	350	tags=68%	list=20%	signal=55%	26396/14683/20779/14678/14784/14679/18749/67951/22154/227613/22145/22142/22151
mmu04810	Regulation of actin cytoskeleton - Mus musculus (house mouse)	59	-0.475291347289249	-1.6854985112727	0.00275448476249296	0.00275448476249296	0.0394648401643729	572	tags=53%	list=33%	signal=36%	19353/11848/67771/16412/104099/227753/22350/50884/22330/14701/109700/16416/16398/16410/26396/16414/74192/20779/20430/544963/16402/17698/20130/12540/11465/12632/224105/12631/66922/19354/11461
mmu05205	Proteoglycans in cancer - Mus musculus (house mouse)	43	-0.499545866715106	-1.66791419393482	0.00337458654722316	0.00337458654722316	0.0446768300511294	425	tags=44%	list=25%	signal=34%	16416/66911/16398/16410/26396/12505/18569/20779/20104/14784/16402/17698/20130/18749/20848/12540/11465/66922/11461
mmu04714	Thermogenesis - Mus musculus (house mouse)	68	0.407650764559983	1.65592352574134	0.00362258046077102	0.00362258046077102	0.0446768300511294	446	tags=60%	list=26%	signal=46%	17721/12864/17709/12865/12866/12857/69893/226646/12858/66414/66108/433256/67130/17708/67273/66445/68342/17710/57423/66576/27425/12867/68349/68202/66152/17992/68375/17995/26415/68194/17706/11950/17719/110323/22273/66043/12894/67680/12896/68197/56456
mmu05016	Huntington disease - Mus musculus (house mouse)	112	0.338406092765642	1.49952702735505	0.00375222732892161	0.00375222732892161	0.0446768300511294	402	tags=49%	list=23%	signal=40%	17721/12864/22335/17709/22334/105675/12865/12866/12857/226646/12858/22333/66414/69654/66108/67130/11772/18797/17708/67273/66445/68342/17710/26445/57296/54130/66576/433759/12867/68349/68202/13063/26440/66152/19170/17992/68375/14775/17995/26442/11740/19172/26446/19167/68194/17706/11950/17719/110323/26444/22273/19166/66043/26443/20655
mmu04360	Axon guidance - Mus musculus (house mouse)	23	-0.614023093182343	-1.76078277946856	0.00392173070623194	0.00392173070623194	0.0446768300511294	283	tags=48%	list=17%	signal=40%	20779/16202/14678/14679/20130/12934/12540/12632/224105/12631/19354
mmu04530	Tight junction - Mus musculus (house mouse)	42	-0.503432101363716	-1.66312135734199	0.00398444382292725	0.00398444382292725	0.0446768300511294	183	tags=29%	list=11%	signal=26%	20779/21873/17698/235442/18749/12540/51792/11465/18538/22145/22142/11461
mmu04621	NOD-like receptor signaling pathway - Mus musculus (house mouse)	25	0.551125224550359	1.7504606606835	0.00537117092530652	0.00537117092530652	0.0577165296798288	161	tags=32%	list=9%	signal=29%	13222/246730/22335/26413/22334/13238/22333/18797
mmu00590	Arachidonic acid metabolism - Mus musculus (house mouse)	16	-0.649473433005777	-1.71921084992282	0.00606193335559887	0.00606193335559887	0.0625336282998621	126	tags=31%	list=7%	signal=29%	11687/18783/18780/66469/232889
mmu04962	Vasopressin-regulated water reabsorption - Mus musculus (house mouse)	14	-0.673151787221167	-1.69084167536036	0.00718917823365104	0.00718917823365104	0.0713096626414779	356	tags=64%	list=21%	signal=51%	13424/14683/19344/19326/18749/19345/18195/13191/271457
mmu04144	Endocytosis - Mus musculus (house mouse)	56	-0.469267111779306	-1.65359581952946	0.00752048301399179	0.00752048301399179	0.0718330736229235	401	tags=39%	list=23%	signal=31%	17999/54673/11843/19344/74192/98878/11844/20479/20779/16573/19326/13660/55988/77407/13430/12540/19345/109689/259300/19325/271457/69150
mmu05010	Alzheimer disease - Mus musculus (house mouse)	119	0.333748301924561	1.50209838613357	0.00904183046197241	0.00904183046197241	0.0832800174129038	343	tags=43%	list=20%	signal=37%	17721/12864/22335/26413/17709/22334/105675/12865/12866/12857/226646/12858/17380/22333/13001/66414/66108/67130/12369/18797/12995/17708/67273/66445/68342/17710/26445/59287/57296/66576/12867/68349/68202/13063/26440/66152/19170/17992/68375/12313/17995/26442/11740/19172/26446/19167/68194/17706/11950/17719/110323
mmu00982	Drug metabolism - cytochrome P450 - Mus musculus (house mouse)	22	0.522117958894062	1.61212212451748	0.0105619752370898	0.0105619752370898	0.0925404123750079	251	tags=36%	list=15%	signal=31%	66447/394436/56615/17161/14864/109731/14870/14859
mmu00510	N-Glycan biosynthesis - Mus musculus (house mouse)	9	0.706314515873774	1.70255352276853	0.0107649051130111	0.0107649051130111	0.0925404123750079	499	tags=89%	list=29%	signal=63%	66357/13135/57377/103963/20014/13200/16430/17158
mmu05414	Dilated cardiomyopathy - Mus musculus (house mouse)	22	-0.56574863614131	-1.60846908978463	0.011365621236952	0.011365621236952	0.0926713347718743	557	tags=73%	list=33%	signal=50%	16412/104099/24052/59069/109700/13346/16416/16398/16410/14683/16402/22003/22004/18749/11465/11461
mmu00592	alpha-Linolenic acid metabolism - Mus musculus (house mouse)	6	-0.782504216669892	-1.56214579260496	0.0114988105186326	0.0114988105186326	0.0926713347718743	196	tags=67%	list=11%	signal=59%	113868/18783/18780/232889
mmu05020	Prion disease - Mus musculus (house mouse)	113	0.30986215777739	1.38277743296684	0.0143945011410088	0.0143945011410088	0.109536476080736	343	tags=42%	list=20%	signal=36%	17721/12864/22335/26413/17709/22334/105675/12865/12866/12857/226646/12858/22333/13001/66414/66108/67130/12995/17708/67273/66445/68342/17710/26445/57296/66576/12867/68349/68202/13063/26440/66152/19170/17992/68375/17995/26442/11740/19172/26446/19167/26415/68194/17706/11950/17719/110323
mmu05322	Systemic lupus erythematosus - Mus musculus (house mouse)	10	0.683767271739727	1.69109150887866	0.0144594238015908	0.0144594238015908	0.109536476080736	341	tags=60%	list=20%	signal=48%	15078/69386/319188/67332/60595/20641
mmu05100	Bacterial invasion of epithelial cells - Mus musculus (house mouse)	29	-0.518615854777503	-1.5637979805472	0.014865664610957	0.014865664610957	0.109536476080736	333	tags=55%	list=19%	signal=45%	19353/11848/67771/16412/22330/18000/74192/20779/16202/16402/56212/53860/13430/12540/11465/11461
mmu05012	Parkinson disease - Mus musculus (house mouse)	114	0.311375377836148	1.38903729357822	0.0183884502514242	0.0183884502514242	0.131730126070144	402	tags=46%	list=23%	signal=38%	17721/12864/22335/17709/22334/105675/12865/17161/12866/12857/226646/12858/22333/66414/66108/67130/17708/67273/66445/68342/17710/109731/26445/57296/66576/12867/68349/68202/13063/26440/66152/19170/17992/68375/12313/17995/26442/11740/19172/26446/19167/68194/17706/11950/17719/110323/78294/26444/22273/19166/66043/26443/20655
mmu04921	Oxytocin signaling pathway - Mus musculus (house mouse)	29	-0.50793048329696	-1.53157805863633	0.0198604347692775	0.0198604347692775	0.136048560197171	350	tags=38%	list=20%	signal=31%	26396/14683/20779/14678/14679/18749/18783/14681/11465/11461/232889
mmu05032	Morphine addiction - Mus musculus (house mouse)	9	-0.710139718548199	-1.61158249641266	0.0200463388698689	0.0200463388698689	0.136048560197171	474	tags=89%	list=28%	signal=65%	14701/14693/14683/14678/14679/18749/109689/14681
mmu00564	Glycerophospholipid metabolism - Mus musculus (house mouse)	9	-0.70521270108332	-1.60040118251269	0.0216607857789591	0.0216607857789591	0.14199732553839	118	tags=56%	list=7%	signal=52%	14555/18783/18780/333433/232889
mmu04370	VEGF signaling pathway - Mus musculus (house mouse)	12	-0.660928924170254	-1.60655459803426	0.0220240749814645	0.0220240749814645	0.14199732553839	118	tags=58%	list=7%	signal=55%	26396/20779/18783/12540/15507/19354/232889
mmu04923	Regulation of lipolysis in adipocytes - Mus musculus (house mouse)	8	-0.725658929234576	-1.59379754103395	0.02448363990277	0.02448363990277	0.154004923650286	343	tags=75%	list=20%	signal=60%	14683/14678/16890/14679/23945/18749
mmu00513	Various types of N-glycan biosynthesis - Mus musculus (house mouse)	7	0.711267605633803	1.55639750856474	0.0253889849923625	0.0253889849923625	0.155897276268892	499	tags=100%	list=29%	signal=71%	66357/13135/103963/20014/13200/16430/17158
mmu01100	Metabolic pathways - Mus musculus (house mouse)	391	0.230080773715765	1.16107430944263	0.0267043799070045	0.0267043799070045	0.15878760129053	433	tags=33%	list=25%	signal=32%	109959/16790/100678/17721/12864/66447/394436/76282/69060/58866/66569/81600/11847/17709/54447/13135/56615/12865/17161/12866/66646/12857/22436/16548/99586/75986/226646/26384/68636/107476/12858/99712/107869/230163/18950/66988/18242/233549/107747/13808/66414/66054/12494/68631/28200/20598/66108/433256/67130/14544/18797/74551/57377/18102/11430/18416/17708/67273/66445/14864/13350/68342/17710/109731/1510…
mmu04723	Retrograde endocannabinoid signaling - Mus musculus (house mouse)	33	0.430524641340988	1.49003985743202	0.0282317714119224	0.0282317714119224	0.15878760129053	339	tags=55%	list=20%	signal=45%	17721/26413/226646/66414/66108/67130/18797/67273/68342/14073/68349/68202/17992/68375/17995/26415/68194/17719
mmu05022	Pathways of neurodegeneration - multiple diseases - Mus musculus (house mouse)	138	0.296958701148621	1.35740166893334	0.0288192701475898	0.0288192701475898	0.15878760129053	343	tags=39%	list=20%	signal=34%	17721/12864/22335/26413/17709/22334/105675/12865/12866/12857/226646/12858/22333/13001/66414/69654/66108/67130/12369/18797/12995/17708/67273/66445/68342/17710/26445/57296/54130/66576/12867/68349/68202/13063/26440/66152/19170/17992/68375/14775/12313/17995/26442/11740/19172/12359/26446/19167/26415/68194/17706/11950/17719/110323
mmu04611	Platelet activation - Mus musculus (house mouse)	34	-0.485714351916518	-1.52284768956837	0.0295492992050379	0.0295492992050379	0.15878760129053	343	tags=41%	list=20%	signal=34%	16416/16398/14683/70549/20779/108101/14678/14679/21894/18749/18783/11465/11461/232889
mmu04913	Ovarian steroidogenesis - Mus musculus (house mouse)	4	-0.836665762221134	-1.49175786967518	0.0299048540583471	0.0299048540583471	0.15878760129053	132	tags=100%	list=8%	signal=93%	18749/18783/232889
mmu00983	Drug metabolism - other enzymes - Mus musculus (house mouse)	32	0.441233225773244	1.51193584224181	0.0300476083240465	0.0300476083240465	0.15878760129053	251	tags=34%	list=15%	signal=30%	66447/394436/56615/234673/22436/99586/234671/18102/14864/14870/14859
mmu05144	Malaria - Mus musculus (house mouse)	8	-0.709282181064961	-1.55782854801075	0.0307219399829925	0.0307219399829925	0.15878760129053	369	tags=75%	list=22%	signal=59%	15894/16414/16971/12520/15129/15130
mmu04015	Rap1 signaling pathway - Mus musculus (house mouse)	34	-0.4820402259967	-1.51132829726279	0.0309676360038838	0.0309676360038838	0.15878760129053	350	tags=44%	list=20%	signal=36%	26396/14683/16414/70549/20779/12388/14678/14679/21894/20130/12540/14681/11465/19354/11461
mmu04960	Aldosterone-regulated sodium reabsorption - Mus musculus (house mouse)	6	0.733627837648146	1.53260081026277	0.0314010582960253	0.0314010582960253	0.15878760129053	124	tags=33%	list=7%	signal=31%	26413/11931
mmu00061	Fatty acid biosynthesis - Mus musculus (house mouse)	6	0.729932205600865	1.52488037167056	0.0333738821621697	0.0333738821621697	0.165518241492542	396	tags=67%	list=23%	signal=51%	107476/433256/26922/257633
mmu00830	Retinol metabolism - Mus musculus (house mouse)	11	0.620484171210389	1.58451375468268	0.0374992397639839	0.0374992397639839	0.18246899190022	502	tags=73%	list=29%	signal=52%	394436/67442/28200/13350/11668/394432/13113/11532
mmu00280	Valine leucine and isoleucine degradation - Mus musculus (house mouse)	33	-0.462538962642754	-1.44668981378884	0.0422535211267606	0.0422535211267606	0.19983541252467	539	tags=55%	list=32%	signal=38%	12036/11669/66885/78894/110460/227095/110446/110695/56752/93747/13171/67041/231086/52538/113868/97212/72535/66948
mmu04510	Focal adhesion - Mus musculus (house mouse)	50	-0.413469969686974	-1.41680811407225	0.0426179604261796	0.0426179604261796	0.19983541252467	572	tags=50%	list=33%	signal=34%	19353/11848/16412/104099/286940/22330/109700/16416/12833/56637/16398/57342/16410/70549/20779/16202/14784/16402/12334/21894/12540/11465/224105/19354/11461
mmu04152	AMPK signaling pathway - Mus musculus (house mouse)	20	-0.535413555907171	-1.48017313295452	0.0481540930979133	0.0481540930979133	0.221762270845653	229	tags=35%	list=13%	signal=31%	19326/16890/18641/59021/51792/68365/19325
mmu04727	GABAergic synapse - Mus musculus (house mouse)	10	-0.645411953199283	-1.50128622333277	0.0493827160493827	0.0493827160493827	0.223430571229894	283	tags=80%	list=17%	signal=67%	14701/14693/20779/14678/14679/18749/18195/14681
